# Supplementary material for: Bis[O-propan-2-yl (4-eth­oxy­phen­yl)dithio­phospho­nato-κ2 S,S′]nickel(II)
Source: Acta Crystallogr Sect E Struct Rep Online. 2012 Nov 3;68(Pt 12):m1457. doi: 10.1107/S1600536812045114 (PMC3588719; doi:10.1107/S1600536812045114)
Supplement: Supplementary file 1 [file e-68-m1457-sup1.cif]

##############################################################################
#                                                                            #
# This CIF contains the data in a paper accepted for publication in          #
# Acta Crystallographica Section E. It conforms to the requirements of       #
# Notes for Authors for Acta Crystallographica Section E, and has been       #
# peer reviewed under the auspices of the IUCr Commission on Journals.       #
#                                                                            #
# Full details of the Crystallographic Information File format               #
# are given in the paper "The Crystallographic Information File (CIF):       #
# a New Standard Archive File for Crystallography" by S. R. Hall, F. H.      #
# Allen and I. D. Brown [Acta Cryst. (1991), A47, 655-685].                  #
#                                                                            #
# The current version of the core CIF dictionary is obtainable from          #
# ftp://ftp.iucr.org/pub/cif_core.dic.                                       #
#                                                                            #
# Software is freely available for graphical display of the structure(s)     #
# in this CIF. For information consult the CIF software page                 #
# http://www.iucr.org/resources/cif/software.                                #
#                                                                            #
# This file may be used for bona fide research purposes within the           #
# scientific community so long as proper attribution is given to the journal # 
# article from which it was obtained.                                        #
#                                                                            #
##############################################################################
data_I
_audit_creation_method     SHELXL97
_chemical_name_systematic
;
Bis[<i>O</i>-propan-2-yl
(4-ethoxyphenyl)dithiophosphonato-\k^2^<i>S</i>,<i>S</i>']nickel(II)
;
_chemical_name_common     ?
_chemical_formula_moiety     'C22 H32 Ni O4 P2 S4'
_chemical_formula_sum     'C22 H32 Ni O4 P2 S4'
_chemical_formula_iupac     '[Ni (C11 H16 O2 P S2)2]'
_chemical_formula_weight     609.37
_chemical_melting_point     441
_symmetry_cell_setting     triclinic
_symmetry_space_group_name_H-M     'P -1'
_symmetry_space_group_name_Hall     '-P 1'
loop_
    _symmetry_equiv_pos_as_xyz
    'x, y, z'
    '-x, -y, -z'
_cell_length_a     7.8893(6)
_cell_length_b     8.4178(7)
_cell_length_c     11.4825(10)
_cell_angle_alpha     109.530(4)
_cell_angle_beta     101.959(4)
_cell_angle_gamma     93.913(5)
_cell_volume     695.22(10)
_cell_formula_units_Z     1
_cell_measurement_reflns_used     14410
_cell_measurement_theta_min     2.60
_cell_measurement_theta_max     27.45
_cell_measurement_temperature     173(2)
_exptl_crystal_description     block
_exptl_crystal_colour     purple
_exptl_crystal_size_max     0.39
_exptl_crystal_size_mid     0.26
_exptl_crystal_size_min     0.14
_exptl_crystal_density_diffrn     1.455
_exptl_crystal_density_meas     ?
_exptl_crystal_density_method     'not measured'
_exptl_crystal_F_000     318
_exptl_absorpt_coefficient_mu     1.139
_exptl_absorpt_correction_type     multi-scan
_exptl_absorpt_process_details     '(SADABS; Sheldrick, 1996)'
_exptl_absorpt_correction_T_min     0.6649
_exptl_absorpt_correction_T_max     0.8568
_exptl_special_details     ?
_diffrn_ambient_temperature     173(2)
_diffrn_radiation_type     MoK\a
_diffrn_radiation_wavelength     0.71073
_diffrn_radiation_source     'fine-focus sealed tube'
_diffrn_radiation_monochromator     graphite
_diffrn_measurement_device_type     'Nonius KappaCCD'
_diffrn_measurement_method     '1.2\% \f scans and \w scans'
_diffrn_reflns_number     14410
_diffrn_reflns_av_R_equivalents     0.0351
_diffrn_reflns_av_sigmaI/netI     0.0397
_diffrn_reflns_theta_min     2.60
_diffrn_reflns_theta_max     27.45
_diffrn_reflns_theta_full     27.45
_diffrn_measured_fraction_theta_max     0.963
_diffrn_measured_fraction_theta_full     0.963
_diffrn_reflns_limit_h_min     0
_diffrn_reflns_limit_h_max     10
_diffrn_reflns_limit_k_min     -10
_diffrn_reflns_limit_k_max     10
_diffrn_reflns_limit_l_min     -14
_diffrn_reflns_limit_l_max     14
_diffrn_standards_number     0
_diffrn_standards_interval_count     0
_diffrn_standards_interval_time     0
_diffrn_standards_decay_%     0
_refine_special_details     ?
_reflns_number_total     3062
_reflns_number_gt     2381
_reflns_threshold_expression     I>2\s(I)
_refine_ls_structure_factor_coef     Fsqd
_refine_ls_matrix_type     full
_refine_ls_R_factor_all     0.0534
_refine_ls_R_factor_gt     0.0303
_refine_ls_wR_factor_gt     0.0593
_refine_ls_wR_factor_ref     0.0654
_refine_ls_goodness_of_fit_ref     1.021
_refine_ls_restrained_S_all     1.021
_refine_ls_number_reflns     3062
_refine_ls_number_parameters     154
_refine_ls_number_restraints     0
_refine_ls_number_constraints     0
_refine_ls_hydrogen_treatment     constr
_refine_ls_weighting_scheme     calc
_refine_ls_weighting_details
         'calc w=1/[\s^2^(Fo^2^)+(0.0280P)^2^+0.2462P] where P=(Fo^2^+2Fc^2^)/3'
_atom_sites_solution_hydrogens     geom
_atom_sites_solution_primary     direct
_atom_sites_solution_secondary     difmap
_refine_ls_shift/su_max     0.000
_refine_ls_shift/su_mean     0.000
_refine_diff_density_max     0.269
_refine_diff_density_min     -0.305
_refine_ls_extinction_method     none
_refine_ls_extinction_coef     0
loop_
    _atom_type_symbol
    _atom_type_description
    _atom_type_scat_dispersion_real
    _atom_type_scat_dispersion_imag
    _atom_type_scat_source
    'C' 'C' 0.0033 0.0016
                         'International Tables Vol C Tables 4.2.6.8 and 6.1.1.4'
    'H' 'H' 0.0000 0.0000
                         'International Tables Vol C Tables 4.2.6.8 and 6.1.1.4'
    'O' 'O' 0.0106 0.0060
                         'International Tables Vol C Tables 4.2.6.8 and 6.1.1.4'
    'P' 'P' 0.1023 0.0942
                         'International Tables Vol C Tables 4.2.6.8 and 6.1.1.4'
    'S' 'S' 0.1246 0.1234
                         'International Tables Vol C Tables 4.2.6.8 and 6.1.1.4'
    'Ni' 'Ni' 0.3393 1.1124
                         'International Tables Vol C Tables 4.2.6.8 and 6.1.1.4'
_computing_data_collection     'COLLECT (Nonius, 2000)'
_computing_cell_refinement     'DENZO-SMN (Otwinowski & Minor, 1997)'
_computing_data_reduction     'DENZO-SMN (Otwinowski & Minor, 1997)'
_computing_structure_solution     'SHELXS97 (Sheldrick, 2008)'
_computing_structure_refinement     'SHELXL97 (Sheldrick, 2008)'
_computing_molecular_graphics     'SHELXTL (Sheldrick, 2008)'
_computing_publication_material     'SHELXL97 (Sheldrick, 2008)'
loop_
    _atom_site_type_symbol
    _atom_site_label
    _atom_site_fract_x
    _atom_site_fract_y
    _atom_site_fract_z
    _atom_site_U_iso_or_equiv
    _atom_site_adp_type
    _atom_site_calc_flag
    _atom_site_refinement_flags
    _atom_site_occupancy
    _atom_site_symmetry_multiplicity
    _atom_site_disorder_assembly
    _atom_site_disorder_group
    Ni Ni1 0.5000 0.5000 0.0000 0.02229(10) Uani d S 1 2 . .
    S S1 0.64099(6) 0.75272(6) 0.02356(5) 0.02729(13) Uani d . 1 1 . .
    S S2 0.58144(7) 0.38847(6) -0.18193(5) 0.02842(13) Uani d . 1 1 . .
    P P1 0.64598(6) 0.63370(6) -0.15849(5) 0.02271(12) Uani d . 1 1 . .
    O O1 0.19743(19) 0.8621(2) -0.53641(14) 0.0416(4) Uani d . 1 1 . .
    O O2 0.82744(15) 0.67472(17) -0.18857(12) 0.0266(3) Uani d . 1 1 . .
    C C1 0.5013(2) 0.7025(2) -0.26799(17) 0.0231(4) Uani d . 1 1 . .
    C C2 0.4982(3) 0.8752(3) -0.2422(2) 0.0317(5) Uani d . 1 1 . .
    H H2 0.5664 0.9551 -0.1634 0.038 Uiso calc R 1 1 . .
    C C3 0.3977(3) 0.9335(3) -0.3289(2) 0.0336(5) Uani d . 1 1 . .
    H H3 0.3976 1.0523 -0.3099 0.040 Uiso calc R 1 1 . .
    C C4 0.2974(2) 0.8179(3) -0.44330(19) 0.0308(5) Uani d . 1 1 . .
    C C5 0.2947(3) 0.6447(3) -0.4682(2) 0.0405(6) Uani d . 1 1 . .
    H H5 0.2227 0.5647 -0.5455 0.049 Uiso calc R 1 1 . .
    C C6 0.3960(3) 0.5880(3) -0.3815(2) 0.0360(5) Uani d . 1 1 . .
    H H6 0.3937 0.4690 -0.3996 0.043 Uiso calc R 1 1 . .
    C C7 0.2176(3) 1.0381(3) -0.5253(2) 0.0463(6) Uani d . 1 1 . .
    H H7A 0.3430 1.0834 -0.5079 0.056 Uiso calc R 1 1 . .
    H H7B 0.1696 1.1073 -0.4548 0.056 Uiso calc R 1 1 . .
    C C8 0.1178(3) 1.0441(4) -0.6510(3) 0.0654(8) Uani d . 1 1 . .
    H H8A 0.1653 0.9734 -0.7200 0.098 Uiso calc R 1 1 . .
    H H8B 0.1299 1.1621 -0.6482 0.098 Uiso calc R 1 1 . .
    H H8C -0.0063 1.0008 -0.6662 0.098 Uiso calc R 1 1 . .
    C C9 0.9927(2) 0.6387(3) -0.11992(19) 0.0302(5) Uani d . 1 1 . .
    H H9 0.9693 0.6009 -0.0502 0.036 Uiso calc R 1 1 . .
    C C10 1.1185(3) 0.8017(3) -0.0629(3) 0.0646(8) Uani d . 1 1 . .
    H H10A 1.1334 0.8447 -0.1302 0.097 Uiso calc R 1 1 . .
    H H10B 1.2319 0.7811 -0.0211 0.097 Uiso calc R 1 1 . .
    H H10C 1.0725 0.8863 0.0001 0.097 Uiso calc R 1 1 . .
    C C11 1.0541(3) 0.4983(3) -0.2128(2) 0.0567(7) Uani d . 1 1 . .
    H H11A 0.9642 0.3971 -0.2481 0.085 Uiso calc R 1 1 . .
    H H11B 1.1628 0.4711 -0.1695 0.085 Uiso calc R 1 1 . .
    H H11C 1.0758 0.5343 -0.2819 0.085 Uiso calc R 1 1 . .
loop_
    _atom_site_aniso_label
    _atom_site_aniso_U_11
    _atom_site_aniso_U_22
    _atom_site_aniso_U_33
    _atom_site_aniso_U_12
    _atom_site_aniso_U_13
    _atom_site_aniso_U_23
    Ni1 0.02098(18) 0.0252(2) 0.0246(2) 0.00292(14) 0.00633(14) 0.01367(16)
    S1 0.0299(3) 0.0276(3) 0.0257(3) 0.0000(2) 0.0069(2) 0.0119(2)
    S2 0.0343(3) 0.0258(3) 0.0305(3) 0.0050(2) 0.0128(2) 0.0138(2)
    P1 0.0197(2) 0.0268(3) 0.0260(3) 0.00378(19) 0.0065(2) 0.0145(2)
    O1 0.0440(9) 0.0502(10) 0.0364(9) 0.0170(7) 0.0024(7) 0.0253(8)
    O2 0.0170(6) 0.0397(8) 0.0333(8) 0.0077(6) 0.0074(6) 0.0248(7)
    C1 0.0184(9) 0.0282(11) 0.0257(10) 0.0047(8) 0.0065(8) 0.0125(9)
    C2 0.0288(11) 0.0299(12) 0.0315(12) 0.0026(9) -0.0009(9) 0.0100(10)
    C3 0.0329(11) 0.0284(11) 0.0413(13) 0.0073(9) 0.0041(10) 0.0170(10)
    C4 0.0259(10) 0.0406(13) 0.0323(12) 0.0111(9) 0.0076(9) 0.0198(10)
    C5 0.0466(14) 0.0352(13) 0.0292(12) 0.0069(10) -0.0062(10) 0.0073(10)
    C6 0.0407(12) 0.0283(11) 0.0355(12) 0.0090(9) 0.0008(10) 0.0112(10)
    C7 0.0392(13) 0.0601(16) 0.0630(16) 0.0159(11) 0.0154(12) 0.0483(14)
    C8 0.0461(15) 0.107(2) 0.082(2) 0.0262(15) 0.0198(14) 0.0779(19)
    C9 0.0194(10) 0.0415(12) 0.0363(12) 0.0080(9) 0.0029(8) 0.0240(10)
    C10 0.0313(13) 0.0465(15) 0.097(2) 0.0041(11) -0.0166(14) 0.0217(16)
    C11 0.0352(13) 0.0701(18) 0.0548(17) 0.0292(12) -0.0002(12) 0.0123(14)
_geom_special_details     ?
loop_
    _geom_bond_atom_site_label_1
    _geom_bond_atom_site_label_2
    _geom_bond_site_symmetry_2
    _geom_bond_distance
    _geom_bond_publ_flag
    Ni1 S2 . 2.2328(5) ?
    Ni1 S2 2_665 2.2328(5) ?
    Ni1 S1 2_665 2.2369(5) ?
    Ni1 S1 . 2.2369(5) ?
    Ni1 P1 . 2.8224(5) ?
    Ni1 P1 2_665 2.8224(5) ?
    S1 P1 . 2.0035(7) ?
    S2 P1 . 2.0053(7) ?
    P1 O2 . 1.5828(12) ?
    P1 C1 . 1.7894(18) ?
    O1 C4 . 1.364(2) ?
    O1 C7 . 1.438(3) ?
    O2 C9 . 1.484(2) ?
    C1 C6 . 1.385(3) ?
    C1 C2 . 1.386(3) ?
    C2 C3 . 1.383(3) ?
    C2 H2 . 0.9500 ?
    C3 C4 . 1.381(3) ?
    C3 H3 . 0.9500 ?
    C4 C5 . 1.387(3) ?
    C5 C6 . 1.378(3) ?
    C5 H5 . 0.9500 ?
    C6 H6 . 0.9500 ?
    C7 C8 . 1.513(3) ?
    C7 H7A . 0.9900 ?
    C7 H7B . 0.9900 ?
    C8 H8A . 0.9800 ?
    C8 H8B . 0.9800 ?
    C8 H8C . 0.9800 ?
    C9 C11 . 1.489(3) ?
    C9 C10 . 1.497(3) ?
    C9 H9 . 1.0000 ?
    C10 H10A . 0.9800 ?
    C10 H10B . 0.9800 ?
    C10 H10C . 0.9800 ?
    C11 H11A . 0.9800 ?
    C11 H11B . 0.9800 ?
    C11 H11C . 0.9800 ?
loop_
    _geom_angle_atom_site_label_1
    _geom_angle_atom_site_label_2
    _geom_angle_atom_site_label_3
    _geom_angle_site_symmetry_1
    _geom_angle_site_symmetry_3
    _geom_angle
    _geom_angle_publ_flag
    S2 Ni1 S2 . 2_665 180.0 ?
    S2 Ni1 S1 . 2_665 91.679(18) ?
    S2 Ni1 S1 2_665 2_665 88.321(18) ?
    S2 Ni1 S1 . . 88.321(18) ?
    S2 Ni1 S1 2_665 . 91.679(18) ?
    S1 Ni1 S1 2_665 . 180.0 ?
    S2 Ni1 P1 . . 44.885(16) ?
    S2 Ni1 P1 2_665 . 135.115(17) ?
    S1 Ni1 P1 2_665 . 135.174(16) ?
    S1 Ni1 P1 . . 44.827(16) ?
    S2 Ni1 P1 . 2_665 135.115(16) ?
    S2 Ni1 P1 2_665 2_665 44.885(16) ?
    S1 Ni1 P1 2_665 2_665 44.827(16) ?
    S1 Ni1 P1 . 2_665 135.173(16) ?
    P1 Ni1 P1 . 2_665 180.0 ?
    P1 S1 Ni1 . . 83.26(2) ?
    P1 S2 Ni1 . . 83.33(2) ?
    O2 P1 C1 . . 100.70(7) ?
    O2 P1 S1 . . 113.76(6) ?
    C1 P1 S1 . . 113.38(7) ?
    O2 P1 S2 . . 114.16(6) ?
    C1 P1 S2 . . 113.47(7) ?
    S1 P1 S2 . . 101.93(3) ?
    O2 P1 Ni1 . . 141.40(5) ?
    C1 P1 Ni1 . . 117.90(6) ?
    S1 P1 Ni1 . . 51.913(17) ?
    S2 P1 Ni1 . . 51.790(18) ?
    C4 O1 C7 . . 118.46(17) ?
    C9 O2 P1 . . 121.36(11) ?
    C6 C1 C2 . . 118.40(18) ?
    C6 C1 P1 . . 121.83(15) ?
    C2 C1 P1 . . 119.72(15) ?
    C3 C2 C1 . . 121.31(19) ?
    C3 C2 H2 . . 119.3 ?
    C1 C2 H2 . . 119.3 ?
    C4 C3 C2 . . 119.60(19) ?
    C4 C3 H3 . . 120.2 ?
    C2 C3 H3 . . 120.2 ?
    O1 C4 C3 . . 124.21(19) ?
    O1 C4 C5 . . 116.20(19) ?
    C3 C4 C5 . . 119.59(18) ?
    C6 C5 C4 . . 120.3(2) ?
    C6 C5 H5 . . 119.8 ?
    C4 C5 H5 . . 119.8 ?
    C5 C6 C1 . . 120.7(2) ?
    C5 C6 H6 . . 119.6 ?
    C1 C6 H6 . . 119.6 ?
    O1 C7 C8 . . 106.7(2) ?
    O1 C7 H7A . . 110.4 ?
    C8 C7 H7A . . 110.4 ?
    O1 C7 H7B . . 110.4 ?
    C8 C7 H7B . . 110.4 ?
    H7A C7 H7B . . 108.6 ?
    C7 C8 H8A . . 109.5 ?
    C7 C8 H8B . . 109.5 ?
    H8A C8 H8B . . 109.5 ?
    C7 C8 H8C . . 109.5 ?
    H8A C8 H8C . . 109.5 ?
    H8B C8 H8C . . 109.5 ?
    O2 C9 C11 . . 107.84(16) ?
    O2 C9 C10 . . 107.22(17) ?
    C11 C9 C10 . . 113.9(2) ?
    O2 C9 H9 . . 109.3 ?
    C11 C9 H9 . . 109.3 ?
    C10 C9 H9 . . 109.3 ?
    C9 C10 H10A . . 109.5 ?
    C9 C10 H10B . . 109.5 ?
    H10A C10 H10B . . 109.5 ?
    C9 C10 H10C . . 109.5 ?
    H10A C10 H10C . . 109.5 ?
    H10B C10 H10C . . 109.5 ?
    C9 C11 H11A . . 109.5 ?
    C9 C11 H11B . . 109.5 ?
    H11A C11 H11B . . 109.5 ?
    C9 C11 H11C . . 109.5 ?
    H11A C11 H11C . . 109.5 ?
    H11B C11 H11C . . 109.5 ?
loop_
    _geom_torsion_atom_site_label_1
    _geom_torsion_atom_site_label_2
    _geom_torsion_atom_site_label_3
    _geom_torsion_atom_site_label_4
    _geom_torsion_site_symmetry_1
    _geom_torsion_site_symmetry_2
    _geom_torsion_site_symmetry_3
    _geom_torsion_site_symmetry_4
    _geom_torsion
    _geom_torsion_publ_flag
    S2 Ni1 S1 P1 . . . . 12.58(2) ?
    S2 Ni1 S1 P1 2_665 . . . -167.42(2) ?
    P1 Ni1 S1 P1 2_665 . . . 180.0 ?
    S1 Ni1 S2 P1 2_665 . . . 167.43(2) ?
    S1 Ni1 S2 P1 . . . . -12.57(2) ?
    P1 Ni1 S2 P1 2_665 . . . 180.0 ?
    Ni1 S1 P1 O2 . . . . -137.71(6) ?
    Ni1 S1 P1 C1 . . . . 107.99(7) ?
    Ni1 S1 P1 S2 . . . . -14.35(3) ?
    Ni1 S2 P1 O2 . . . . 137.47(6) ?
    Ni1 S2 P1 C1 . . . . -107.90(7) ?
    Ni1 S2 P1 S1 . . . . 14.37(3) ?
    S2 Ni1 P1 O2 . . . . -81.30(9) ?
    S2 Ni1 P1 O2 2_665 . . . 98.70(9) ?
    S1 Ni1 P1 O2 2_665 . . . -99.27(9) ?
    S1 Ni1 P1 O2 . . . . 80.73(9) ?
    S2 Ni1 P1 C1 . . . . 99.02(8) ?
    S2 Ni1 P1 C1 2_665 . . . -80.98(8) ?
    S1 Ni1 P1 C1 2_665 . . . 81.05(8) ?
    S1 Ni1 P1 C1 . . . . -98.95(8) ?
    S2 Ni1 P1 S1 . . . . -162.03(3) ?
    S2 Ni1 P1 S1 2_665 . . . 17.97(3) ?
    S1 Ni1 P1 S1 2_665 . . . 180.0000(10)
                                        ?
    S2 Ni1 P1 S2 2_665 . . . 180.0 ?
    S1 Ni1 P1 S2 2_665 . . . -17.97(3) ?
    S1 Ni1 P1 S2 . . . . 162.03(3) ?
    C1 P1 O2 C9 . . . . -179.91(14) ?
    S1 P1 O2 C9 . . . . 58.46(15) ?
    S2 P1 O2 C9 . . . . -57.97(15) ?
    Ni1 P1 O2 C9 . . . . 0.38(19) ?
    O2 P1 C1 C6 . . . . 101.89(17) ?
    S1 P1 C1 C6 . . . . -136.21(15) ?
    S2 P1 C1 C6 . . . . -20.53(18) ?
    Ni1 P1 C1 C6 . . . . -78.31(17) ?
    O2 P1 C1 C2 . . . . -75.50(16) ?
    S1 P1 C1 C2 . . . . 46.41(17) ?
    S2 P1 C1 C2 . . . . 162.08(14) ?
    Ni1 P1 C1 C2 . . . . 104.30(15) ?
    C6 C1 C2 C3 . . . . -2.3(3) ?
    P1 C1 C2 C3 . . . . 175.20(15) ?
    C1 C2 C3 C4 . . . . 0.4(3) ?
    C7 O1 C4 C3 . . . . 10.4(3) ?
    C7 O1 C4 C5 . . . . -169.75(19) ?
    C2 C3 C4 O1 . . . . -178.27(18) ?
    C2 C3 C4 C5 . . . . 1.9(3) ?
    O1 C4 C5 C6 . . . . 177.9(2) ?
    C3 C4 C5 C6 . . . . -2.2(3) ?
    C4 C5 C6 C1 . . . . 0.3(3) ?
    C2 C1 C6 C5 . . . . 1.9(3) ?
    P1 C1 C6 C5 . . . . -175.49(17) ?
    C4 O1 C7 C8 . . . . 169.83(18) ?
    P1 O2 C9 C11 . . . . 112.06(18) ?
    P1 O2 C9 C10 . . . . -124.87(18) ?
data_global
_journal_date_recd_electronic     2012-10-19
_journal_date_accepted     2012-10-31
_journal_name_full     'Acta Crystallographica, Section E'
_journal_year     2012
_journal_volume     68
_journal_issue     12
_journal_page_first     m1457
_journal_page_last     m1457
_journal_paper_category     QM
_journal_paper_doi     10.1107/S1600536812045114
_journal_coeditor_code     BH2460
_publ_contact_author_name     'Werner E. Van Zyl'
_publ_contact_author_address
;
School of Chemistry and Physics, University of KwaZulu-Natal,
Westville Campus, Private Bag X54001, Durban 4000, South Africa
;
_publ_contact_author_email     vanzylw@ukzn.ac.za
_publ_contact_author_fax     27312603091
_publ_contact_author_phone     27312603188
_publ_section_title
;
Bis[<i>O</i>-propan-2-yl
(4-ethoxyphenyl)dithiophosphonato-\k^2^<i>S</i>,<i>S</i>']nickel(II)
;
loop_
    _publ_author_name
    _publ_author_footnote
    _publ_author_address
    "Sewpersad, Shirveen" .
;
School of Chemistry and Physics
University of KwaZulu-Natal
Westville Campus
Private Bag X54001
Durban 4000
South Africa
;
    "Van Zyl, Werner E." .
;
School of Chemistry and Physics
University of KwaZulu-Natal
Westville Campus
Private Bag X54001
Durban 4000
South Africa
;
