# Supplementary material for: Bis[O-propan-2-yl (4-eth­oxy­phen­yl)dithio­phospho­nato-κ2 S,S′]nickel(II)
Source: Acta Crystallogr Sect E Struct Rep Online. 2012 Nov 3;68(Pt 12):m1457. doi: 10.1107/S1600536812045114 (PMC3588719; doi:10.1107/S1600536812045114)
Supplement: Supplementary file 2 [file e-68-m1457-Isup2.hkl]

# 
# h,k,l, Fc-squared, Fo-squared, sigma(Fo-squared) and status flag 
# 
data_I
_shelx_title ' ss01 in P-1' 
_shelx_refln_list_code          4 
_shelx_F_calc_maximum      101.78 
_exptl_crystal_F_000       318.00 
_reflns_d_resolution_high  0.7710 
 
loop_ 
 _symmetry_equiv_pos_as_xyz 
 'x, y, z' 
 '-x, -y, -z' 
 
_cell_length_a     7.8893 
_cell_length_b     8.4178 
_cell_length_c    11.4825 
_cell_angle_alpha 109.530 
_cell_angle_beta  101.959 
_cell_angle_gamma  93.913 
 
_shelx_F_squared_multiplier     1.000 
 
loop_ 
 _refln_index_h 
 _refln_index_k 
 _refln_index_l 
 _refln_F_squared_calc 
 _refln_F_squared_meas 
 _refln_F_squared_sigma 
 _refln_observed_status 
   2   0   0      764.46      772.04      8.76 o 
   3   0   0       28.90       35.99      1.86 o 
   4   0   0      255.16      247.65      3.89 o 
   5   0   0       30.38       33.67      3.06 o 
   6   0   0      675.55      689.84      9.63 o 
   7   0   0      487.56      502.85     10.37 o 
   8   0   0      262.68      272.01      9.31 o 
   9   0   0       58.42       42.24     10.62 o 
  -9   1   0      583.62      562.04     25.88 o 
  -8   1   0      399.82      426.56     10.76 o 
  -7   1   0      230.72      224.47      6.68 o 
  -6   1   0       57.20       65.46      2.95 o 
  -5   1   0      746.50      773.23      9.36 o 
  -4   1   0       45.02       33.41      1.66 o 
  -3   1   0       58.85       62.59      1.83 o 
  -2   1   0     3828.63     3724.16     44.65 o 
  -1   1   0     2478.96     2397.21     28.61 o 
   0   1   0     2742.54     2691.28     31.90 o 
   1   1   0     1502.44     1503.50     14.06 o 
   2   1   0      860.08      850.63      7.47 o 
   3   1   0      160.46      167.98      2.95 o 
   4   1   0      438.54      404.11      5.21 o 
   5   1   0     1090.41     1115.08     12.37 o 
   6   1   0     1008.71      992.74     12.43 o 
   7   1   0        1.26        4.90      4.38 o 
   8   1   0       62.90       63.15      6.01 o 
   9   1   0       81.79       76.02     12.88 o 
  -9   2   0      262.21      262.74     15.24 o 
  -8   2   0      143.63      147.45     10.85 o 
  -7   2   0      186.03      181.87      7.91 o 
  -6   2   0      389.92      366.96      9.77 o 
  -5   2   0      290.85      313.05      5.84 o 
  -4   2   0      203.77      208.50      4.13 o 
  -3   2   0      204.58      195.15      2.78 o 
  -2   2   0      406.48      403.02      5.62 o 
  -1   2   0      540.95      527.42      6.45 o 
   0   2   0       90.50       81.26      1.14 o 
   1   2   0      179.54      178.18      2.03 o 
   2   2   0     2439.80     2450.02     27.97 o 
   3   2   0     1536.51     1418.02     16.72 o 
   4   2   0     1313.94     1266.25     11.89 o 
   5   2   0      831.59      807.12     11.22 o 
   6   2   0       17.92       23.20      3.70 o 
   7   2   0       70.27       67.78      4.00 o 
   8   2   0       72.01       54.15     10.23 o 
   9   2   0       15.39       12.82     15.61 o 
  -9   3   0      204.80      216.02     18.56 o 
  -8   3   0      105.56      109.11     11.31 o 
  -7   3   0      218.20      209.39      9.04 o 
  -6   3   0      171.68      164.68      7.24 o 
  -5   3   0      676.15      673.86      9.16 o 
  -4   3   0      114.65      110.91      2.93 o 
  -3   3   0       47.52       46.37      2.38 o 
  -2   3   0      360.15      393.89      4.50 o 
  -1   3   0      379.51      403.73      4.72 o 
   0   3   0       91.15       98.68      1.89 o 
   1   3   0      397.55      375.55      3.87 o 
   2   3   0     2360.21     2425.99     29.79 o 
   3   3   0     2133.69     2126.15     21.39 o 
   4   3   0     1367.01     1332.65     15.43 o 
   5   3   0      577.53      572.83      8.59 o 
   6   3   0        7.95        4.79      4.49 o 
   7   3   0        6.74        4.29      8.39 o 
   8   3   0        1.18       -1.38     10.33 o 
   9   3   0       11.47       20.93     16.07 o 
  -9   4   0       93.03       85.74     10.16 o 
  -8   4   0      114.32      119.22     10.49 o 
  -7   4   0      257.67      261.51     13.26 o 
  -6   4   0       79.60       88.91      5.22 o 
  -5   4   0      889.40      869.12     12.28 o 
  -4   4   0       37.92       36.05      2.15 o 
  -3   4   0      112.15      117.72      2.97 o 
  -2   4   0      441.69      432.45      6.38 o 
  -1   4   0      646.01      719.07      8.02 o 
   0   4   0      178.09      190.48      2.78 o 
   1   4   0      583.66      600.09      7.67 o 
   2   4   0       37.55       35.51      1.57 o 
   3   4   0      308.35      294.98      5.06 o 
   4   4   0      324.86      326.91      5.76 o 
   5   4   0      266.53      249.08      7.18 o 
   6   4   0      111.96      118.78      7.93 o 
   7   4   0      227.73      229.25     11.37 o 
  -8   5   0       51.50       47.48     14.14 o 
  -7   5   0      227.51      227.43     13.81 o 
  -6   5   0      492.64      514.07     11.14 o 
  -5   5   0      589.84      596.23      8.96 o 
  -4   5   0      911.48      908.89     15.46 o 
  -3   5   0      851.03      837.83     11.34 o 
  -2   5   0      371.41      389.62      7.22 o 
  -1   5   0      202.51      214.22      4.38 o 
   0   5   0        7.66        5.26      2.15 o 
   1   5   0       63.79       58.24      2.83 o 
   2   5   0       96.82      103.21      2.54 o 
   3   5   0      739.38      738.21     13.08 o 
   4   5   0      539.48      544.69      9.10 o 
   5   5   0      197.05      194.75      6.30 o 
   6   5   0      192.60      180.46      7.45 o 
   7   5   0      171.72      169.47     16.06 o 
  -8   6   0      158.66      139.48     16.18 o 
  -7   6   0        1.22       -2.61      8.60 o 
  -6   6   0      777.26      803.15     17.30 o 
  -5   6   0      940.58      964.16     15.69 o 
  -4   6   0     1107.46     1146.52     16.44 o 
  -3   6   0      839.88      818.49     14.04 o 
  -2   6   0       59.82       55.01      3.78 o 
  -1   6   0       99.30       90.52      2.98 o 
   0   6   0       45.82       41.96      3.64 o 
   1   6   0       10.48        8.31      2.61 o 
   2   6   0       21.38       22.16      3.75 o 
   3   6   0      128.95      117.84      7.50 o 
   4   6   0      137.07      132.30      5.99 o 
   5   6   0       29.56       18.78      9.47 o 
   6   6   0        8.13        9.86      8.11 o 
  -8   7   0        3.09       18.39     15.17 o 
  -7   7   0       18.10       40.04     14.72 o 
  -6   7   0      128.66      134.48     13.09 o 
  -5   7   0      321.40      331.86     11.59 o 
  -4   7   0      271.33      266.97      8.65 o 
  -3   7   0       12.77       -1.71      6.25 o 
  -2   7   0        0.80        2.01      3.13 o 
  -1   7   0       87.12       85.93      6.42 o 
   0   7   0      570.30      591.24     10.53 o 
   1   7   0      213.19      201.17      8.25 o 
   2   7   0      156.10      166.74      8.56 o 
   3   7   0       78.73       65.12      7.45 o 
   4   7   0      284.87      257.43     11.83 o 
   5   7   0       65.74       55.15      9.51 o 
  -7   8   0      172.12      137.85     14.92 o 
  -6   8   0       19.48        6.91     14.06 o 
  -5   8   0       10.07        2.40      7.44 o 
  -4   8   0        9.03        0.43      5.72 o 
  -3   8   0        2.55       -4.01      7.99 o 
  -2   8   0      374.65      383.20     14.21 o 
  -1   8   0      741.94      794.21     18.56 o 
   0   8   0      708.95      750.43     16.44 o 
   1   8   0      184.33      186.67     13.69 o 
   2   8   0        0.45       -4.35      9.83 o 
   3   8   0      152.51      177.31     21.64 o 
   4   8   0       36.38       36.31     12.39 o 
   5   8   0        3.59      -12.75     18.18 o 
  -6   9   0       87.20       52.87     21.33 o 
  -4   9   0       16.34       11.08     10.88 o 
  -3   9   0      119.15      103.04     12.43 o 
  -2   9   0      589.08      556.76     21.88 o 
  -1   9   0      588.72      648.15     20.24 o 
   0   9   0      215.89      204.23     20.81 o 
   1   9   0        9.38       -7.16     13.61 o 
   2   9   0       11.30       -0.77     12.34 o 
   3   9   0       18.86        5.39     11.45 o 
  -3  10   0      119.28      108.21     16.96 o 
  -2  10   0      123.11       89.37     13.94 o 
  -1  10   0       16.66       30.18     16.50 o 
   0  10   0        2.78        4.19     14.38 o 
  -1 -10   1        3.58      -19.75     36.63 o 
   0 -10   1        4.98       21.71     17.70 o 
   1 -10   1       15.69       14.23     12.68 o 
   2 -10   1      159.20      160.65     12.14 o 
   3 -10   1      377.30      350.51     20.38 o 
   4 -10   1      123.58       72.99     24.02 o 
  -4  -9   1       53.45       58.18     18.81 o 
  -3  -9   1        2.83       -6.85     11.86 o 
  -2  -9   1       21.80       18.04     10.19 o 
  -1  -9   1        5.98        8.51     10.30 o 
   0  -9   1       32.93       12.86     10.57 o 
   1  -9   1      360.68      364.76     10.36 o 
   2  -9   1      559.59      602.10     23.76 o 
   3  -9   1      390.88      422.64     18.93 o 
   4  -9   1       31.17       23.97     15.95 o 
   5  -9   1        6.33        5.38     11.65 o 
  -5  -8   1       49.26      110.14     32.91 o 
  -4  -8   1        0.21        6.81     12.09 o 
  -3  -8   1      137.80      137.89     10.08 o 
  -2  -8   1       63.86       54.21      9.67 o 
  -1  -8   1       39.57       38.15      6.47 o 
   0  -8   1      282.77      273.05     11.00 o 
   1  -8   1      848.80      830.15     16.18 o 
   2  -8   1      791.90      789.91     25.60 o 
   3  -8   1       37.67       43.75      7.31 o 
   4  -8   1       20.08        2.06     10.26 o 
   5  -8   1       31.64       36.76      8.87 o 
   6  -8   1       34.44       31.45     10.26 o 
  -6  -7   1       77.37       78.29     13.57 o 
  -5  -7   1       13.14        2.17      9.30 o 
  -4  -7   1        6.48        1.46      6.47 o 
  -3  -7   1        3.60        2.18      4.49 o 
  -2  -7   1       46.66       41.43      3.93 o 
  -1  -7   1       87.28       90.55      6.62 o 
   0  -7   1       94.18       96.53      5.19 o 
   1  -7   1       15.35       11.86      3.73 o 
   2  -7   1      141.29      127.55      6.64 o 
   3  -7   1        4.72       -0.43      5.55 o 
   4  -7   1      145.84      144.35      6.75 o 
   5  -7   1      115.86      120.62     12.98 o 
   6  -7   1      528.10      538.15     16.23 o 
   7  -7   1      412.22      413.39     32.28 o 
   8  -7   1       56.55       61.45     16.86 o 
  -7  -6   1       48.10       33.57     13.35 o 
  -6  -6   1      140.23      131.01     11.71 o 
  -5  -6   1       88.60       94.52      7.08 o 
  -4  -6   1       10.73        0.68      4.76 o 
  -3  -6   1       28.94       21.90      3.60 o 
  -2  -6   1      228.03      214.94      8.10 o 
  -1  -6   1      118.23      121.78      3.87 o 
   0  -6   1        3.15        3.17      3.32 o 
   1  -6   1        0.43        0.14      2.12 o 
   2  -6   1       17.19       15.27      3.26 o 
   3  -6   1       10.67       15.55      4.03 o 
   4  -6   1      429.31      430.88      8.04 o 
   5  -6   1       15.85        6.21      6.52 o 
   6  -6   1       73.76       80.90      9.65 o 
   7  -6   1       51.45       50.62      8.67 o 
   8  -6   1      132.68       76.43     30.06 o 
  -8  -5   1       29.40       11.51     35.85 o 
  -7  -5   1      211.90      209.38     10.22 o 
  -6  -5   1      480.24      457.86     15.92 o 
  -5  -5   1      510.33      524.06      9.91 o 
  -4  -5   1      335.77      341.45      6.47 o 
  -3  -5   1       57.72       48.76      2.60 o 
  -2  -5   1       57.23       57.87      2.57 o 
  -1  -5   1      541.08      566.78      7.39 o 
   0  -5   1      323.04      333.37      5.38 o 
   1  -5   1        2.66        4.29      1.43 o 
   2  -5   1       14.22       14.04      1.97 o 
   3  -5   1       14.34       13.15      3.13 o 
   4  -5   1      255.63      252.83      5.85 o 
   5  -5   1       75.44       82.88      7.87 o 
   6  -5   1      740.74      749.08     19.41 o 
   7  -5   1      144.16      135.10     12.17 o 
   8  -5   1       59.63       29.79     18.59 o 
   9  -5   1      139.01      101.19     19.32 o 
  -8  -4   1       74.96       70.98     15.20 o 
  -7  -4   1      202.93      190.25      9.96 o 
  -6  -4   1       86.72       75.42      5.95 o 
  -5  -4   1        3.89        4.26      4.12 o 
  -4  -4   1       74.16       78.86      2.80 o 
  -3  -4   1     1741.36     1727.40     19.93 o 
  -2  -4   1      714.43      691.06      8.33 o 
  -1  -4   1     2400.06     2414.32     28.43 o 
   0  -4   1     2839.19     3023.96     29.55 o 
   1  -4   1      139.38      152.15      2.97 o 
   2  -4   1      143.54      140.45      3.47 o 
   3  -4   1       51.77       44.13      2.67 o 
   4  -4   1        8.74       16.86      3.96 o 
   5  -4   1      239.81      221.02      6.19 o 
   6  -4   1      730.08      738.21     15.92 o 
   7  -4   1      206.88      210.87      9.54 o 
   9  -4   1       71.69       65.01     14.09 o 
  -9  -3   1      112.74      126.31     15.55 o 
  -8  -3   1       25.11       20.73      8.54 o 
  -7  -3   1        0.50        2.18      6.28 o 
  -6  -3   1      183.76      177.69      5.90 o 
  -5  -3   1       40.52       35.16      2.60 o 
  -4  -3   1      540.30      546.29      7.31 o 
  -3  -3   1     3568.75     3463.39     35.05 o 
  -2  -3   1     1971.04     1944.63     20.19 o 
  -1  -3   1     2863.06     2851.86     30.85 o 
   0  -3   1        1.46        1.89      0.86 o 
   1  -3   1      617.75      620.19      6.64 o 
   2  -3   1      110.93      125.86      2.43 o 
   3  -3   1      193.29      207.03      4.03 o 
   4  -3   1      684.29      688.03     11.91 o 
   5  -3   1     1109.03     1109.90     16.69 o 
   6  -3   1        7.94        4.84      5.62 o 
   7  -3   1       19.79       12.72      7.07 o 
   8  -3   1        1.45        9.43      8.19 o 
   9  -3   1        8.58       -6.58     10.37 o 
  -9  -2   1        8.64      -10.62     12.69 o 
  -8  -2   1      151.03      153.84     10.02 o 
  -7  -2   1      131.74      125.88      4.67 o 
  -6  -2   1      302.55      293.57      6.27 o 
  -5  -2   1     1137.70     1196.84     12.60 o 
  -4  -2   1     3047.14     3047.25     33.16 o 
  -3  -2   1     1815.27     1713.16     18.88 o 
  -2  -2   1     2404.88     2415.02     27.43 o 
  -1  -2   1      481.51      512.63      5.19 o 
   0  -2   1      545.89      557.16      6.44 o 
   1  -2   1     2151.00     2192.38     21.14 o 
   2  -2   1     2365.12     2317.09     28.23 o 
   3  -2   1     1814.63     1781.83     23.77 o 
   4  -2   1      714.09      679.09     10.62 o 
   5  -2   1      154.92      150.23      8.25 o 
   6  -2   1       83.10       76.86      4.63 o 
   7  -2   1      313.38      334.32     12.00 o 
   8  -2   1        2.87       -4.69     13.51 o 
   9  -2   1      325.14      343.63     17.52 o 
  -9  -1   1       31.34       17.67     13.17 o 
  -8  -1   1       22.08       13.38      6.47 o 
  -7  -1   1        4.81       -1.92      4.07 o 
  -6  -1   1      213.80      217.12      5.72 o 
  -5  -1   1      417.11      394.06      6.68 o 
  -4  -1   1      243.93      244.50      4.01 o 
  -3  -1   1       81.26       68.49      2.24 o 
  -2  -1   1     3892.28     3865.37     43.36 o 
  -1  -1   1     1996.65     1920.45     18.49 o 
   0  -1   1      657.40      672.20      7.71 o 
   1  -1   1     6387.85     6086.13    134.13 o 
   2  -1   1     8625.23     8371.46    150.69 o 
   3  -1   1      577.51      511.47      7.24 o 
   4  -1   1      212.11      220.70      4.09 o 
   5  -1   1      966.32     1006.43     16.49 o 
   6  -1   1      516.61      509.28      8.87 o 
   7  -1   1       81.65       74.11      4.06 o 
   8  -1   1       13.31        9.48      7.56 o 
 -10   0   1        5.06       18.07     22.77 o 
  -9   0   1        3.04      -15.47     15.47 o 
  -8   0   1      250.01      259.72      8.90 o 
  -7   0   1      262.91      289.83      7.34 o 
  -6   0   1      726.93      747.00     10.40 o 
  -5   0   1      358.10      361.70      7.53 o 
  -4   0   1      840.18      891.29      9.60 o 
  -3   0   1      280.76      273.87      4.00 o 
  -2   0   1     2554.33     2519.67     21.57 o 
  -1   0   1       65.17       75.42      1.12 o 
   1   0   1     3936.51     3824.00     45.45 o 
   2   0   1     3829.87     3681.36     41.21 o 
   3   0   1       12.97       13.35      1.41 o 
   4   0   1       62.76       68.36      2.74 o 
   5   0   1        2.77       -0.35      2.07 o 
   6   0   1      341.37      343.29      5.92 o 
   7   0   1      458.03      480.50     10.69 o 
   8   0   1      356.25      331.11     12.62 o 
   9   0   1        7.21       12.23     19.01 o 
 -10   1   1      143.67      111.05     26.23 o 
  -9   1   1      190.85      192.61      8.82 o 
  -8   1   1      527.18      561.78     12.12 o 
  -7   1   1      920.38      967.46     14.00 o 
  -6   1   1      593.32      607.47      8.51 o 
  -5   1   1        1.58        3.07      1.98 o 
  -4   1   1       57.60       59.70      1.78 o 
  -3   1   1      124.19      147.53      2.50 o 
  -2   1   1      467.30      461.99      4.79 o 
  -1   1   1     2752.73     2771.29     27.75 o 
   1   1   1       62.70       60.23      1.20 o 
   2   1   1      235.02      231.23      2.89 o 
   3   1   1     1467.28     1525.58     15.55 o 
   4   1   1     1263.89     1258.39     13.84 o 
   5   1   1      533.56      532.20      8.67 o 
   6   1   1     1692.55     1686.50     23.22 o 
   7   1   1      196.80      202.16      7.87 o 
   8   1   1       57.40       45.22      7.04 o 
   9   1   1        0.27      -21.67     21.67 o 
 -10   2   1       47.77       54.86     13.52 o 
  -9   2   1      274.40      263.45     12.14 o 
  -8   2   1       51.83       64.34      9.17 o 
  -7   2   1      320.43      321.70      7.38 o 
  -6   2   1      413.48      400.52      7.61 o 
  -5   2   1      160.66      164.51      4.13 o 
  -4   2   1      527.74      519.42      7.71 o 
  -3   2   1      471.25      493.16      6.70 o 
  -2   2   1       25.80       23.26      1.44 o 
  -1   2   1      190.88      192.98      2.75 o 
   0   2   1      235.14      253.66      2.74 o 
   1   2   1      253.99      267.22      2.86 o 
   2   2   1      118.85      120.13      2.38 o 
   3   2   1       69.66       60.07      2.01 o 
   4   2   1     1660.65     1672.65     19.07 o 
   5   2   1      780.81      798.34     10.39 o 
   6   2   1      900.46      894.66     14.35 o 
   7   2   1       51.93       48.56      6.02 o 
   8   2   1        3.02       -6.38      8.41 o 
   9   2   1        0.90       20.18     22.77 o 
  -9   3   1       37.42       13.40     13.12 o 
  -8   3   1      250.50      247.92     17.56 o 
  -7   3   1      619.34      627.86     13.46 o 
  -6   3   1      136.93      124.90      4.95 o 
  -5   3   1      644.16      638.04      8.44 o 
  -4   3   1      160.01      147.10      3.26 o 
  -3   3   1      383.58      392.62      6.22 o 
  -2   3   1       50.30       46.68      1.49 o 
  -1   3   1     1117.75     1146.43     11.26 o 
   0   3   1      181.07      175.76      2.32 o 
   1   3   1       17.19       22.20      1.20 o 
   2   3   1      579.56      591.90      7.39 o 
   3   3   1        0.89        1.87      2.12 o 
   4   3   1       66.06       63.34      3.60 o 
   5   3   1      492.59      451.64      9.62 o 
   6   3   1      153.31      148.01      6.25 o 
   7   3   1      145.19      145.10      9.39 o 
  -9   4   1       50.20       41.12     12.35 o 
  -8   4   1       75.24       72.85      8.97 o 
  -7   4   1      280.68      285.69     16.53 o 
  -6   4   1        4.35        3.89      2.98 o 
  -5   4   1      368.76      382.89      9.80 o 
  -4   4   1      136.36      130.92      4.19 o 
  -3   4   1      281.09      268.63      5.06 o 
  -2   4   1      319.26      262.04      5.84 o 
  -1   4   1     1320.14     1263.04     15.43 o 
   0   4   1       27.35       27.40      1.23 o 
   1   4   1       66.02       71.67      2.12 o 
   2   4   1      317.53      303.68      4.92 o 
   3   4   1       31.21       32.16      2.32 o 
   4   4   1       46.59       44.65      3.63 o 
   5   4   1      337.74      335.24      7.96 o 
   6   4   1      261.75      261.91     10.08 o 
   7   4   1       85.53       90.98      8.74 o 
   8   4   1       20.87        5.55     13.06 o 
  -9   5   1      128.15      110.91     13.37 o 
  -8   5   1        1.09       -6.99      9.76 o 
  -7   5   1       76.28       70.42      6.27 o 
  -6   5   1      168.22      171.67      6.44 o 
  -5   5   1      199.60      192.67      5.87 o 
  -4   5   1      437.00      445.15      9.56 o 
  -3   5   1     2525.48     2529.62     38.38 o 
  -2   5   1     1696.85     1669.58     20.76 o 
  -1   5   1      124.54      101.60      3.56 o 
   0   5   1       23.23       21.88      2.23 o 
   1   5   1       44.65       47.54      3.12 o 
   2   5   1      160.57      156.43      4.84 o 
   3   5   1       10.89       11.26      4.69 o 
   4   5   1      207.62      208.84      5.32 o 
   5   5   1       92.10       86.16      5.81 o 
   6   5   1       11.55        7.19      8.25 o 
   7   5   1       16.57       18.22     10.69 o 
  -8   6   1        0.83      -18.38     18.38 o 
  -7   6   1       20.09       20.77      6.84 o 
  -6   6   1       25.83       39.00      6.45 o 
  -5   6   1      572.15      560.58     16.70 o 
  -4   6   1      993.16     1040.31     15.55 o 
  -3   6   1     1261.19     1207.02     19.47 o 
  -2   6   1      242.35      240.00      5.72 o 
  -1   6   1       46.82       50.28      4.92 o 
   0   6   1        3.24        3.58      2.83 o 
   1   6   1      272.44      263.97      6.05 o 
   2   6   1     1181.27     1240.90     23.28 o 
   3   6   1      735.04      738.71     16.33 o 
   4   6   1      103.19       93.04      9.34 o 
   5   6   1       14.66        8.48      9.10 o 
   6   6   1       36.56       39.71     12.92 o 
  -7   7   1       23.39       13.72     10.57 o 
  -6   7   1      248.09      224.33     15.40 o 
  -5   7   1      155.28      147.18      9.88 o 
  -4   7   1       33.06       32.94      8.01 o 
  -3   7   1       36.32       24.89      8.05 o 
  -2   7   1        3.34       19.93      6.64 o 
  -1   7   1        8.09       12.91      5.50 o 
   0   7   1      752.95      765.20     17.35 o 
   1   7   1      596.42      617.02     12.03 o 
   2   7   1      540.31      568.24     14.23 o 
   3   7   1      175.18      185.59     15.35 o 
   4   7   1       32.34       40.94      9.82 o 
   5   7   1      167.90      181.23     12.68 o 
  -7   8   1      114.45      114.69     18.69 o 
  -6   8   1       67.44       34.80     24.63 o 
  -5   8   1        2.40       -3.76      9.54 o 
  -4   8   1       85.18       70.58      6.64 o 
  -3   8   1      221.56      187.50      8.33 o 
  -2   8   1        0.37        5.90      8.47 o 
  -1   8   1      290.11      303.59     12.34 o 
   0   8   1      749.27      797.68     21.54 o 
   1   8   1      486.44      559.38     21.97 o 
   2   8   1      178.03      210.59     14.41 o 
   3   8   1        1.10      -15.09     15.09 o 
   4   8   1       11.68        2.32     12.89 o 
  -5   9   1       19.31      -25.92     31.27 o 
  -4   9   1       12.28       31.39     16.83 o 
  -3   9   1        4.16       -9.82     10.76 o 
  -2   9   1       43.76       44.32     10.33 o 
  -1   9   1      161.50      168.61     13.97 o 
   0   9   1       56.35       71.99     19.87 o 
   1   9   1        5.71       19.21     13.29 o 
   2   9   1       23.27       61.93     24.19 o 
  -2  10   1        0.62        5.06     13.37 o 
  -1  10   1        0.86        1.49     16.10 o 
  -2 -10   2       17.65       -1.78     21.77 o 
  -1 -10   2        0.88        4.49     15.41 o 
   0 -10   2       17.22       -4.18     12.62 o 
   2 -10   2       46.26       46.50     13.71 o 
   3 -10   2      314.42      316.16     18.55 o 
   4 -10   2      336.07      368.40     22.83 o 
  -4  -9   2       83.33       92.98     22.94 o 
  -3  -9   2       26.46       16.78     13.37 o 
  -2  -9   2       85.79       69.05     11.71 o 
  -1  -9   2      109.20      100.95      9.59 o 
   0  -9   2       41.31       40.44      6.50 o 
   1  -9   2       19.46       13.11      6.76 o 
   2  -9   2      224.96      226.57     10.97 o 
   3  -9   2      698.25      777.37     39.15 o 
   4  -9   2      235.15      228.08     17.13 o 
   5  -9   2      129.89      104.03     14.28 o 
   6  -9   2       24.04      -16.95     16.95 o 
  -5  -8   2       92.83       73.56     13.21 o 
  -4  -8   2       91.15       79.66     11.28 o 
  -3  -8   2       10.02        9.53      8.07 o 
  -2  -8   2        9.44       12.22      9.63 o 
  -1  -8   2       16.79       26.91      8.51 o 
   0  -8   2        2.14        2.07      4.47 o 
   1  -8   2        7.08        1.49      5.06 o 
   2  -8   2       24.15       29.50      6.36 o 
   3  -8   2      164.28      143.53      7.61 o 
   4  -8   2       52.55       48.59     10.08 o 
   5  -8   2       38.47       34.34      7.65 o 
   6  -8   2      138.27      116.52     22.27 o 
   7  -8   2       87.22       73.16     19.75 o 
  -6  -7   2      213.36      190.12     16.56 o 
  -5  -7   2      401.43      388.10     18.73 o 
  -4  -7   2      479.82      458.95     13.57 o 
  -3  -7   2      304.89      313.24      9.56 o 
  -2  -7   2      113.45      111.63      5.10 o 
  -1  -7   2       73.05       64.14      4.07 o 
   0  -7   2        0.78       -2.84      3.43 o 
   1  -7   2        9.18        5.81      2.49 o 
   2  -7   2       58.44       56.21      4.47 o 
   3  -7   2        1.41       -3.52      3.81 o 
   4  -7   2      379.85      402.21     11.02 o 
   5  -7   2      633.20      618.02     17.75 o 
   6  -7   2      101.89       97.54     10.08 o 
   7  -7   2      123.98      117.07     24.52 o 
   8  -7   2      279.78      313.47     29.99 o 
  -7  -6   2        1.39       -6.22     19.18 o 
  -6  -6   2       61.96       60.91      8.80 o 
  -5  -6   2      725.62      709.22     19.75 o 
  -4  -6   2     1221.04     1301.83     21.27 o 
  -3  -6   2      327.02      339.99      9.27 o 
  -2  -6   2      201.67      199.36      4.92 o 
  -1  -6   2       43.85       30.82      3.38 o 
   0  -6   2        7.77        9.71      2.26 o 
   1  -6   2       65.34       68.24      3.12 o 
   2  -6   2      153.63      161.13      4.98 o 
   3  -6   2       14.39       20.14      3.53 o 
   4  -6   2       20.25       28.00      6.08 o 
   5  -6   2        0.47        2.00      4.75 o 
   6  -6   2      305.21      302.43     11.97 o 
   7  -6   2      126.71      145.95     17.58 o 
   8  -6   2      261.85      267.72     17.03 o 
  -8  -5   2        2.64        5.19     14.32 o 
  -7  -5   2       69.08       47.34     11.13 o 
  -6  -5   2      340.46      347.10     11.80 o 
  -5  -5   2      121.47      129.43      4.55 o 
  -4  -5   2        0.81        4.64      2.34 o 
  -3  -5   2       68.16       67.56      3.66 o 
  -2  -5   2      336.86      314.37      4.58 o 
  -1  -5   2        8.28        0.97      1.75 o 
   0  -5   2     1292.53     1219.62     15.57 o 
   1  -5   2     1766.50     1740.08     21.04 o 
   2  -5   2        6.28        6.90      2.70 o 
   3  -5   2      215.88      216.57      4.38 o 
   4  -5   2      160.02      169.52      4.33 o 
   5  -5   2      690.56      686.11     17.26 o 
   6  -5   2       35.29       33.84      5.47 o 
   7  -5   2      266.33      287.61     23.69 o 
   8  -5   2      355.36      358.01     29.18 o 
   9  -5   2        5.54       30.81     25.98 o 
  -8  -4   2      154.51      172.35     17.93 o 
  -7  -4   2      115.67      118.76      9.25 o 
  -6  -4   2       67.97       64.68      3.90 o 
  -5  -4   2       80.65       75.54      3.21 o 
  -4  -4   2      111.40      109.45      3.67 o 
  -3  -4   2      173.75      188.79      3.53 o 
  -2  -4   2     2147.61     2120.77     22.02 o 
  -1  -4   2     7726.96     7743.80    108.65 o 
   0  -4   2     2865.26     2846.68     30.67 o 
   1  -4   2      745.74      688.20      7.96 o 
   2  -4   2       14.87       11.72      1.91 o 
   3  -4   2      373.38      356.98      6.08 o 
   4  -4   2        2.34        3.72      1.94 o 
   5  -4   2       11.36       22.71      5.62 o 
   6  -4   2      664.41      641.22     13.51 o 
   7  -4   2      309.66      321.46     14.14 o 
   8  -4   2       62.52       61.43      9.54 o 
   9  -4   2        2.85       -2.69     20.94 o 
  -9  -3   2      418.87      435.57     18.53 o 
  -8  -3   2      161.14      138.29     13.25 o 
  -7  -3   2        0.67       -0.57      3.87 o 
  -6  -3   2      411.66      413.27      7.93 o 
  -5  -3   2      656.31      693.30     12.49 o 
  -4  -3   2      123.87      147.24      3.40 o 
  -3  -3   2     2497.91     2559.32     27.92 o 
  -2  -3   2     2108.65     2071.43     21.54 o 
  -1  -3   2     5484.14     5390.25     60.37 o 
   0  -3   2     3676.72     3767.37     49.05 o 
   1  -3   2        1.15        1.72      1.06 o 
   2  -3   2        0.69       -0.63      2.32 o 
   3  -3   2      867.08      921.85     13.38 o 
   4  -3   2       23.08       19.36      3.30 o 
   5  -3   2      719.24      730.35     13.52 o 
   6  -3   2      330.27      301.25     14.40 o 
   7  -3   2      112.77      103.77      9.33 o 
   8  -3   2       34.77       31.72     11.02 o 
   9  -3   2       10.57       24.99     12.48 o 
  -9  -2   2      251.25      225.74     15.47 o 
  -8  -2   2        9.17        6.75      5.85 o 
  -7  -2   2       16.80       13.49      4.76 o 
  -6  -2   2       70.45       67.61      3.47 o 
  -5  -2   2        5.37        8.17      2.50 o 
  -4  -2   2      844.37      864.92     10.03 o 
  -3  -2   2     2112.78     2136.85     31.22 o 
  -2  -2   2      232.66      228.63      3.23 o 
  -1  -2   2     1683.99     1745.01     15.72 o 
   0  -2   2      508.69      512.63      4.46 o 
   1  -2   2     1144.45     1216.77     12.09 o 
   2  -2   2     2039.37     2002.56     20.45 o 
   3  -2   2     7811.89     7912.47    123.79 o 
   4  -2   2     3075.71     2962.45     48.00 o 
   5  -2   2      449.14      489.88     13.05 o 
   6  -2   2       27.02       36.69      4.69 o 
   7  -2   2      140.40      147.34      9.30 o 
   8  -2   2       24.97       26.64      9.10 o 
   9  -2   2       19.37       36.42     16.52 o 
 -10  -1   2      193.20      174.42     30.90 o 
  -9  -1   2       39.86       24.16     12.69 o 
  -8  -1   2       25.98       24.51      5.92 o 
  -7  -1   2       78.05       72.33      4.12 o 
  -6  -1   2      164.96      172.76      5.55 o 
  -5  -1   2     1478.78     1537.46     17.09 o 
  -4  -1   2      233.07      232.09      3.90 o 
  -3  -1   2      653.01      713.37      7.34 o 
  -2  -1   2       98.91      100.19      1.54 o 
  -1  -1   2     1721.99     1624.45     15.18 o 
   0  -1   2      305.21      295.80      2.98 o 
   1  -1   2     7552.83     7294.85    160.64 o 
   2  -1   2     6459.69     6292.88    114.52 o 
   3  -1   2     2480.44     2446.04     26.55 o 
   4  -1   2      844.76      826.80     15.32 o 
   5  -1   2      297.44      285.88      5.44 o 
   6  -1   2      182.79      177.59      5.84 o 
   7  -1   2       55.23       51.09      4.75 o 
   8  -1   2      156.60      150.96     10.08 o 
   9  -1   2      245.78      220.67     17.30 o 
 -10   0   2       11.43      -14.72     17.15 o 
  -9   0   2        5.01       -7.47      9.23 o 
  -8   0   2      298.53      293.80      9.79 o 
  -7   0   2      231.21      252.00      6.36 o 
  -6   0   2      606.64      630.96      8.62 o 
  -5   0   2      413.24      419.19      6.27 o 
  -4   0   2       41.51       40.23      2.69 o 
  -3   0   2      659.29      693.78      7.45 o 
  -2   0   2    10358.54    10091.98    224.04 o 
  -1   0   2      554.80      532.17      5.65 o 
   0   0   2      580.56      566.96      5.55 o 
   1   0   2     1191.61     1184.61     11.22 o 
   2   0   2      765.11      756.76      7.27 o 
   3   0   2      316.54      289.43      5.02 o 
   4   0   2      397.01      391.17      5.84 o 
   5   0   2       98.55      100.06      2.93 o 
   6   0   2       52.47       51.55      2.93 o 
   7   0   2      178.23      173.51      8.59 o 
   8   0   2       12.54       10.13     10.88 o 
   9   0   2        3.37      -21.70     21.70 o 
  -9   1   2       46.55       35.82      8.31 o 
  -8   1   2      322.49      340.08      8.28 o 
  -7   1   2      107.12      106.67      4.81 o 
  -6   1   2      682.41      682.45      9.70 o 
  -5   1   2     1098.12     1075.81     12.97 o 
  -4   1   2      199.61      183.35      3.04 o 
  -3   1   2      702.14      697.74      8.02 o 
  -2   1   2     2193.10     2199.35     21.53 o 
  -1   1   2     1744.27     1718.32     22.91 o 
   0   1   2       53.86       64.35      1.01 o 
   1   1   2     1770.49     1772.41     16.76 o 
   2   1   2        3.53        2.70      1.12 o 
   3   1   2      209.94      207.61      3.24 o 
   4   1   2      643.39      638.41      7.87 o 
   5   1   2      234.14      235.52      6.16 o 
   6   1   2      844.14      855.04     15.40 o 
   7   1   2      253.83      236.33      8.41 o 
   8   1   2      174.47      185.38     18.13 o 
 -10   2   2        0.44        6.36     16.81 o 
  -9   2   2        8.22       11.46     11.95 o 
  -8   2   2       74.65       71.25      7.94 o 
  -7   2   2      383.86      391.39      7.87 o 
  -6   2   2     1732.82     1719.60     22.80 o 
  -5   2   2     1063.70     1053.63     14.77 o 
  -4   2   2     1541.76     1510.91     18.62 o 
  -3   2   2      596.91      624.66      6.59 o 
  -2   2   2      137.96      147.79      2.69 o 
  -1   2   2        1.23        2.78      1.20 o 
   0   2   2        0.74        3.56      0.86 o 
   1   2   2       33.42       33.81      1.54 o 
   2   2   2      826.54      880.41      9.28 o 
   3   2   2      500.38      539.93      7.31 o 
   4   2   2      440.67      439.28      5.96 o 
   5   2   2       17.48       15.26      3.46 o 
   6   2   2      389.01      398.36      7.61 o 
   7   2   2      139.71      137.76      9.19 o 
   8   2   2      160.28      148.97     11.63 o 
 -10   3   2       11.03       -3.69     17.43 o 
  -9   3   2        6.65       10.23     13.02 o 
  -8   3   2       15.49        5.87     12.15 o 
  -7   3   2      459.76      464.93     10.74 o 
  -6   3   2     1143.87     1134.47     17.19 o 
  -5   3   2      480.92      504.41      8.87 o 
  -4   3   2      752.22      784.93     12.48 o 
  -3   3   2      839.39      852.38     14.47 o 
  -2   3   2       10.13       12.00      1.95 o 
  -1   3   2     1141.06     1101.71     15.81 o 
   0   3   2     1229.53     1189.81     11.36 o 
   1   3   2       53.52       47.88      2.40 o 
   2   3   2       36.71       42.89      1.98 o 
   3   3   2       35.75       37.79      2.70 o 
   4   3   2       83.82       73.99      4.13 o 
   5   3   2        8.64        9.04      2.78 o 
   6   3   2      483.28      485.57     15.70 o 
   7   3   2      295.15      292.81     10.17 o 
   8   3   2      229.68      262.27     17.82 o 
  -9   4   2       33.30        9.93     12.49 o 
  -8   4   2      283.78      290.28     15.12 o 
  -7   4   2      315.25      328.39      9.40 o 
  -6   4   2        3.65       13.84      4.30 o 
  -5   4   2        1.35       -0.08      4.00 o 
  -4   4   2        9.10        3.56      4.19 o 
  -3   4   2     1141.03     1173.64     16.49 o 
  -2   4   2     2380.62     2344.78     32.67 o 
  -1   4   2     3456.34     3526.86     43.70 o 
   0   4   2      897.20      921.56     10.51 o 
   1   4   2      182.04      171.52      3.30 o 
   2   4   2       48.26       45.98      2.49 o 
   3   4   2      165.51      160.97      4.46 o 
   4   4   2       16.13       14.97      3.87 o 
   5   4   2      218.11      229.46      9.27 o 
   6   4   2      245.66      241.85      9.37 o 
   7   4   2      156.87      152.58     12.66 o 
  -9   5   2       21.65       18.42     11.76 o 
  -8   5   2        1.15       17.43     12.34 o 
  -7   5   2       28.10       42.50     10.68 o 
  -6   5   2      547.73      563.60     14.29 o 
  -5   5   2       22.27       23.11      4.61 o 
  -4   5   2      109.82      108.99      6.33 o 
  -3   5   2      635.91      625.03     10.20 o 
  -2   5   2     1914.97     1937.62     27.61 o 
  -1   5   2     2216.49     2219.73     29.36 o 
   0   5   2       99.09       96.10      2.90 o 
   1   5   2      187.95      178.14      3.70 o 
   2   5   2      190.02      172.50      5.70 o 
   3   5   2       25.93       17.61      4.73 o 
   4   5   2      227.29      233.63      6.76 o 
   5   5   2      200.32      188.11      7.93 o 
   6   5   2       10.25       11.91      6.58 o 
  -8   6   2       35.46       31.29     15.07 o 
  -7   6   2      277.80      219.95     17.96 o 
  -6   6   2       67.11       57.27      6.67 o 
  -5   6   2       51.38       48.73      5.79 o 
  -4   6   2      180.77      165.22      8.08 o 
  -3   6   2      859.83      843.10     13.52 o 
  -2   6   2      160.57      162.90      4.98 o 
  -1   6   2       76.66       72.83      4.64 o 
   0   6   2       20.29       27.54      5.04 o 
   1   6   2      237.80      239.02      5.76 o 
   2   6   2      131.84      137.37      5.84 o 
   3   6   2      358.35      374.21      9.77 o 
   4   6   2      323.04      303.51     11.57 o 
   5   6   2        9.59       20.02     12.25 o 
   6   6   2      110.10       76.69     22.59 o 
  -8   7   2       27.99        5.35     21.70 o 
  -7   7   2        2.19      -22.68     22.68 o 
  -6   7   2       66.46       66.60     10.26 o 
  -5   7   2      268.53      271.12     10.91 o 
  -4   7   2       62.30       68.41     10.43 o 
  -3   7   2        9.56       16.58      6.08 o 
  -2   7   2       22.17       16.96     11.02 o 
  -1   7   2        3.48       -0.35      6.38 o 
   0   7   2      184.02      167.06      6.36 o 
   1   7   2      887.93      885.01     23.69 o 
   2   7   2      806.46      791.55     16.56 o 
   3   7   2      394.15      412.12     16.60 o 
   4   7   2       30.42       22.68     12.28 o 
   5   7   2        1.03       29.12     31.15 o 
  -6   8   2       82.41       63.46     17.46 o 
  -5   8   2        0.25       -7.08     24.60 o 
  -4   8   2        5.90       11.52      7.82 o 
  -3   8   2       17.53       25.17      7.33 o 
  -2   8   2        7.62        0.72      7.48 o 
  -1   8   2       27.32       28.50      9.30 o 
   0   8   2      258.67      270.23     18.64 o 
   1   8   2      233.25      235.87     16.38 o 
   2   8   2      102.54      107.15      8.60 o 
   3   8   2       33.23        3.83     13.06 o 
  -4   9   2        6.52      -11.72     11.72 o 
  -3   9   2        1.12        2.50      9.67 o 
  -2   9   2        4.47       -8.30     21.93 o 
  -1 -10   3        0.36       -1.58     17.21 o 
   0 -10   3       13.97      -12.20     15.00 o 
   1 -10   3       11.54        5.96      8.96 o 
   2 -10   3        0.35       -5.33      9.83 o 
   3 -10   3       40.97       26.52     13.40 o 
   4 -10   3      145.43      132.38     32.85 o 
  -4  -9   3       18.25       16.86     29.90 o 
  -3  -9   3       59.86       57.10     26.01 o 
  -2  -9   3       18.12        2.35     12.17 o 
  -1  -9   3        0.59       -5.15      6.15 o 
   0  -9   3        8.73       -4.06      7.39 o 
   1  -9   3       31.02       33.81      8.33 o 
   2  -9   3        0.67       21.67     14.89 o 
   3  -9   3      136.13      134.70     11.45 o 
   4  -9   3       40.22       28.80     14.40 o 
   5  -9   3       50.51       73.76     33.30 o 
   6  -9   3       42.93       80.89     29.20 o 
  -6  -8   3       18.24      -16.15     25.45 o 
  -5  -8   3       25.30       35.76     11.09 o 
  -4  -8   3      106.28       85.14     13.14 o 
  -3  -8   3      297.44      305.81     15.23 o 
  -2  -8   3      122.20      119.96      9.99 o 
  -1  -8   3       81.08       96.51      9.80 o 
   0  -8   3        2.47       -4.81      4.81 o 
   1  -8   3        0.60        0.23      4.56 o 
   2  -8   3       63.37       56.10      5.58 o 
   3  -8   3        0.80       11.08     14.00 o 
   4  -8   3        5.12       29.90     10.57 o 
   5  -8   3      124.30      138.46      9.63 o 
   7  -8   3       56.21       44.15     30.30 o 
  -7  -7   3        3.66       -5.24     12.05 o 
  -6  -7   3       10.97        5.24     10.11 o 
  -5  -7   3        9.54       10.25     14.32 o 
  -4  -7   3      538.65      532.25     29.66 o 
  -3  -7   3      909.89      969.96     22.83 o 
  -2  -7   3      473.70      468.49      8.74 o 
  -1  -7   3      418.34      430.46      8.54 o 
   0  -7   3       11.17       11.39      2.90 o 
   1  -7   3       80.25       72.90      3.12 o 
   2  -7   3       72.68       61.89      4.95 o 
   3  -7   3      382.51      369.43      8.33 o 
   4  -7   3        2.83        2.04      3.15 o 
   5  -7   3        8.58        8.59      8.53 o 
   6  -7   3        1.98        9.10      7.82 o 
   7  -7   3        0.55        8.39     13.72 o 
   8  -7   3       12.54        4.86     16.89 o 
  -7  -6   3        3.85       -7.13     10.69 o 
  -6  -6   3      225.40      228.08     10.79 o 
  -5  -6   3      660.30      716.04     14.86 o 
  -4  -6   3     1000.08     1079.46     20.22 o 
  -3  -6   3      746.97      772.77     11.79 o 
  -2  -6   3      272.02      291.06      5.78 o 
  -1  -6   3       37.36       34.74      2.58 o 
   0  -6   3      178.97      175.16      4.04 o 
   1  -6   3      575.19      583.86      9.33 o 
   2  -6   3     1265.87     1230.88     16.44 o 
   3  -6   3      960.47      931.95     20.61 o 
   4  -6   3      399.72      385.83     10.63 o 
   5  -6   3       20.03       24.77      4.30 o 
   6  -6   3      308.70      301.31     12.52 o 
   7  -6   3        0.29      -11.28     11.94 o 
   8  -6   3      303.90      287.08     18.44 o 
  -8  -5   3        0.24        6.39      8.96 o 
  -7  -5   3       19.08       18.06      7.84 o 
  -6  -5   3      189.27      185.61      8.82 o 
  -5  -5   3      592.53      606.54     11.31 o 
  -4  -5   3      234.72      241.08      5.98 o 
  -3  -5   3      714.51      703.73     10.51 o 
  -2  -5   3       33.77       30.93      1.78 o 
  -1  -5   3      602.84      623.05      8.27 o 
   0  -5   3     1354.17     1291.96     18.64 o 
   1  -5   3     3683.98     3636.78     41.18 o 
   2  -5   3     1487.58     1513.52     16.55 o 
   3  -5   3       10.54        8.54      3.20 o 
   4  -5   3      140.29      146.18      4.27 o 
   5  -5   3      181.14      161.64      6.10 o 
   6  -5   3        0.95        6.78      9.17 o 
   7  -5   3       10.31       15.24     14.95 o 
   8  -5   3      263.31      279.98     27.77 o 
  -9  -4   3       32.48       58.54     26.83 o 
  -8  -4   3      328.92      322.30     16.17 o 
  -7  -4   3      266.09      272.26      9.45 o 
  -6  -4   3      332.14      324.39      8.70 o 
  -5  -4   3      114.58      110.16      4.03 o 
  -4  -4   3      488.86      475.75      6.98 o 
  -3  -4   3      197.52      208.89      4.84 o 
  -2  -4   3       23.65       15.46      1.92 o 
  -1  -4   3      768.35      666.99      7.39 o 
   0  -4   3     4707.79     4591.69     49.03 o 
   1  -4   3     3198.25     3087.86     35.50 o 
   2  -4   3      209.05      203.38      3.84 o 
   3  -4   3       20.90       20.67      1.98 o 
   4  -4   3       19.74       26.75      2.26 o 
   5  -4   3        7.71        8.74      5.90 o 
   6  -4   3      245.22      255.12      9.73 o 
   7  -4   3      350.54      368.62     16.44 o 
   8  -4   3       10.94        2.46     15.03 o 
   9  -4   3       82.20       32.45     20.64 o 
  -9  -3   3      316.65      333.40     30.93 o 
  -8  -3   3      361.57      378.31     17.81 o 
  -7  -3   3       54.82       58.28      4.52 o 
  -6  -3   3        2.52       -0.81      4.69 o 
  -5  -3   3      200.40      204.34      5.47 o 
  -4  -3   3      197.89      208.33      3.03 o 
  -3  -3   3      429.49      437.41      5.84 o 
  -2  -3   3     1641.09     1631.38     18.19 o 
  -1  -3   3     1471.24     1421.48     16.93 o 
   0  -3   3      881.24      848.56      8.14 o 
   1  -3   3      101.07      105.64      1.97 o 
   2  -3   3      571.58      681.84      8.65 o 
   3  -3   3      298.26      292.72      5.18 o 
   4  -3   3     1149.71     1179.04     15.35 o 
   5  -3   3     1170.32     1249.33     24.14 o 
   6  -3   3      784.76      728.76     23.19 o 
   7  -3   3      117.99      115.75     10.40 o 
   8  -3   3       29.41       33.24     12.03 o 
   9  -3   3      108.79      111.05     18.29 o 
  -9  -2   3      347.91      362.88     16.30 o 
  -8  -2   3      138.20      161.44     14.81 o 
  -7  -2   3       52.23       39.78      4.50 o 
  -6  -2   3        2.67        2.29      3.93 o 
  -5  -2   3       47.24       42.89      2.83 o 
  -4  -2   3      170.84      174.02      2.77 o 
  -3  -2   3      623.22      634.05      7.10 o 
  -2  -2   3        2.40        3.40      1.08 o 
  -1  -2   3       71.72       95.28      1.78 o 
   0  -2   3      106.07      112.02      1.49 o 
   1  -2   3       13.35       13.48      0.92 o 
   2  -2   3      317.09      332.72      4.96 o 
   3  -2   3     2436.30     2389.46     29.56 o 
   4  -2   3      312.65      256.24      7.45 o 
   5  -2   3     1952.49     2016.33     41.26 o 
   6  -2   3      357.05      334.69      9.97 o 
   7  -2   3       82.46      123.28     23.97 o 
   8  -2   3       28.59       24.63     18.84 o 
 -10  -1   3       72.76       26.41     26.81 o 
  -9  -1   3      167.55      180.90     12.62 o 
  -8  -1   3      135.50      125.17      7.38 o 
  -7  -1   3      853.20      880.40     17.09 o 
  -6  -1   3      457.54      465.14      8.33 o 
  -5  -1   3      255.35      269.89      5.21 o 
  -4  -1   3     3361.95     3512.35     38.03 o 
  -3  -1   3     2460.16     2458.75     28.70 o 
  -2  -1   3        7.19       12.80      0.97 o 
  -1  -1   3      955.69      949.28      9.73 o 
   0  -1   3      738.12      728.04      6.22 o 
   1  -1   3      880.01      963.45      9.85 o 
   2  -1   3      400.07      386.33      4.87 o 
   3  -1   3     2859.43     2971.57     36.49 o 
   4  -1   3      687.93      661.68     13.15 o 
   5  -1   3      559.20      549.46      9.90 o 
   6  -1   3      512.15      546.06     10.65 o 
   7  -1   3      515.71      538.76     12.63 o 
   8  -1   3       53.80       60.94     10.25 o 
   9  -1   3       92.39       96.76     26.00 o 
 -10   0   3       58.30       54.41     15.87 o 
  -9   0   3       55.47       39.06     14.06 o 
  -8   0   3      283.85      253.82     10.37 o 
  -7   0   3      174.68      167.94      5.30 o 
  -6   0   3      291.77      304.80      6.82 o 
  -5   0   3      549.20      552.07      6.28 o 
  -4   0   3       77.87       83.79      2.41 o 
  -3   0   3      599.53      570.46      5.92 o 
  -2   0   3     4018.57     3974.15     35.08 o 
  -1   0   3     1655.75     1655.41     18.16 o 
   0   0   3      518.23      487.00      5.04 o 
   1   0   3        7.62        9.79      1.14 o 
   2   0   3      202.94      217.38      4.89 o 
   3   0   3       31.25       34.31      1.87 o 
   4   0   3       65.18       68.62      2.87 o 
   5   0   3      976.67      933.56     13.77 o 
   6   0   3        4.78        2.98      3.49 o 
   7   0   3      262.30      265.72      8.45 o 
   8   0   3      351.42      324.47     27.94 o 
   9   0   3       65.68       83.11     23.60 o 
  -9   1   3       18.01        4.63      7.94 o 
  -8   1   3        1.11       -1.29      4.52 o 
  -7   1   3       35.78       27.41      4.26 o 
  -6   1   3       41.75       45.05      3.03 o 
  -5   1   3      808.34      819.96      9.04 o 
  -4   1   3     2710.82     2719.37     29.73 o 
  -3   1   3      608.98      532.00      6.21 o 
  -2   1   3      973.39      966.63     10.96 o 
  -1   1   3      255.17      264.19      3.73 o 
   0   1   3      387.60      422.86      4.95 o 
   1   1   3      392.45      406.63      4.96 o 
   2   1   3      298.67      352.87      4.64 o 
   3   1   3      163.01      152.68      4.16 o 
   4   1   3      247.55      241.68      5.33 o 
   5   1   3      149.74      149.00      5.45 o 
   6   1   3        5.76        1.55      4.32 o 
 -10   2   3        6.28        2.07     17.76 o 
  -8   2   3       56.15       46.73      8.74 o 
  -7   2   3      133.60      115.29      6.02 o 
  -6   2   3      561.88      560.14     10.36 o 
  -5   2   3     1163.52     1138.12     20.93 o 
  -4   2   3     1676.58     1679.66     20.36 o 
  -3   2   3      836.55      822.45      9.90 o 
  -2   2   3     1591.63     1583.18     19.05 o 
  -1   2   3      119.39      124.14      2.15 o 
   0   2   3      632.48      604.16      7.27 o 
   1   2   3     1838.90     1911.09     19.87 o 
   2   2   3      225.09      211.94      3.44 o 
   3   2   3      191.83      169.41      4.43 o 
   4   2   3       16.44       16.63      2.74 o 
   5   2   3      272.60      260.12      8.80 o 
   6   2   3        6.34        6.53      9.16 o 
   7   2   3       42.14       33.18      9.79 o 
   8   2   3      168.54      167.46     18.10 o 
  -9   3   3       59.45       64.51     12.11 o 
  -8   3   3        6.75        0.74      4.93 o 
  -7   3   3       66.64       72.85      7.94 o 
  -6   3   3     1286.10     1295.59     18.62 o 
  -5   3   3      163.76      160.57      5.44 o 
  -4   3   3       26.76       24.85      3.67 o 
  -3   3   3       74.00       81.62      3.98 o 
  -2   3   3        0.70        0.75      1.58 o 
  -1   3   3      610.33      602.58      9.48 o 
   0   3   3     2791.36     2756.85     32.13 o 
   1   3   3     2302.00     2311.14     25.81 o 
   2   3   3      833.36      867.78     11.68 o 
   3   3   3       11.19        8.64      2.50 o 
   4   3   3      161.97      159.16      4.96 o 
   5   3   3      235.51      224.70      7.99 o 
   6   3   3        3.18        2.24     13.31 o 
   7   3   3      102.58      109.16     16.13 o 
  -9   4   3       66.01       66.15     16.38 o 
  -8   4   3      237.28      244.89     17.47 o 
  -7   4   3      261.17      236.71     11.05 o 
  -6   4   3       75.05       70.98      5.62 o 
  -5   4   3       61.95       63.91      4.66 o 
  -4   4   3       14.97        5.69      3.15 o 
  -3   4   3        0.75       -0.88      2.09 o 
  -2   4   3      492.53      481.40      6.59 o 
  -1   4   3     3367.55     3375.85     46.17 o 
   0   4   3     4418.96     4446.74     65.17 o 
   1   4   3      714.90      742.66     10.48 o 
   2   4   3       24.53       24.40      2.89 o 
   3   4   3       14.99       13.65      2.80 o 
   4   4   3      135.67      131.95      6.85 o 
   5   4   3      109.36      106.41      7.19 o 
   6   4   3      384.32      371.12     14.09 o 
  -9   5   3      337.31      355.20     21.88 o 
  -8   5   3      281.67      283.38     16.76 o 
  -7   5   3       91.59       83.87      8.30 o 
  -6   5   3       68.08       80.13      9.19 o 
  -5   5   3      337.92      332.61      8.94 o 
  -4   5   3        1.38        0.00      4.13 o 
  -3   5   3      320.17      319.51      9.02 o 
  -2   5   3      579.62      577.21      8.88 o 
  -1   5   3      701.02      700.51     10.36 o 
   0   5   3      287.88      299.44      4.86 o 
   1   5   3      360.72      356.15      5.99 o 
   2   5   3       52.54       49.08      2.78 o 
   3   5   3      175.75      162.65      6.59 o 
   4   5   3      270.78      291.11      7.91 o 
   5   5   3      352.12      318.68     13.29 o 
   6   5   3      105.16      108.15     18.53 o 
  -8   6   3       56.86       51.14      8.91 o 
  -7   6   3        0.59        8.90     12.11 o 
  -6   6   3       51.53       37.43      8.31 o 
  -5   6   3        1.09        7.02      5.92 o 
  -4   6   3       50.54       43.95      7.28 o 
  -3   6   3       29.98       30.64      4.75 o 
  -2   6   3       49.79       52.83      6.13 o 
  -1   6   3        3.65        2.57      3.29 o 
   0   6   3      446.72      443.88      8.21 o 
   1   6   3        0.70        1.95      2.83 o 
   2   6   3      232.36      243.52      8.31 o 
   3   6   3      430.67      442.37     11.11 o 
   4   6   3      273.43      268.18     10.93 o 
   5   6   3      108.90       87.72     14.61 o 
  -7   7   3       40.94       42.49      9.42 o 
  -6   7   3      114.21      114.97     11.79 o 
  -5   7   3       84.02       61.94     13.75 o 
  -4   7   3        8.99        2.30      6.32 o 
  -3   7   3        3.56        4.44     10.42 o 
  -2   7   3       26.83       19.13      6.02 o 
  -1   7   3       14.23       12.19      4.00 o 
   0   7   3        0.68       -8.19      9.22 o 
   1   7   3       88.37       85.57      6.50 o 
   2   7   3      157.40      156.18      8.60 o 
   3   7   3      322.47      316.26     15.40 o 
   4   7   3      117.68      105.92     18.30 o 
  -6   8   3      136.36      101.14     14.38 o 
  -5   8   3      138.01       99.22     18.38 o 
  -4   8   3       68.46       37.05      8.51 o 
  -3   8   3       20.48       18.59     17.04 o 
  -2   8   3       10.15        2.14      6.78 o 
  -1   8   3       14.13       14.98     12.77 o 
   0   8   3        3.44        3.32     14.64 o 
   1   8   3        4.67        6.56     20.91 o 
   2   8   3        0.55      -23.20     33.33 o 
   3   8   3       56.50       60.79     16.93 o 
  -4   9   3      180.16      170.44     28.14 o 
  -3   9   3       99.86       97.85     21.76 o 
  -2   9   3       38.63       59.36     13.81 o 
  -3 -10   4       43.42       17.19     12.45 o 
  -2 -10   4       44.09       38.48     24.42 o 
  -1 -10   4        3.99       -5.96      9.82 o 
   0 -10   4        0.26       -6.88      9.00 o 
   1 -10   4        0.31       -2.67      8.01 o 
   2 -10   4       11.79       17.73     11.19 o 
   3 -10   4        0.86       24.31     22.57 o 
   4 -10   4       68.85       62.80     17.33 o 
  -5  -9   4      101.28       98.59     24.91 o 
  -4  -9   4       52.06       66.69     21.22 o 
  -3  -9   4       87.07       68.07     16.12 o 
  -2  -9   4      255.64      241.52     15.61 o 
  -1  -9   4      237.33      214.31      9.37 o 
   0  -9   4      162.85      163.43      7.99 o 
   1  -9   4       43.83       51.03      9.62 o 
   2  -9   4       26.82       19.91      8.27 o 
   3  -9   4       79.10       75.60      6.70 o 
   4  -9   4       12.23       12.83     11.77 o 
   5  -9   4       20.92       32.31     23.45 o 
   6  -9   4       78.08      111.93     24.82 o 
  -6  -8   4        0.22       -0.45     13.81 o 
  -5  -8   4        1.59      -10.16     10.16 o 
  -4  -8   4        1.85       12.15     12.58 o 
  -3  -8   4      256.36      265.46     11.20 o 
  -2  -8   4      932.16      961.48     23.63 o 
  -1  -8   4     1076.66     1064.65     22.90 o 
   0  -8   4      594.05      565.05     10.54 o 
   1  -8   4       21.55       21.79      5.24 o 
   2  -8   4      209.46      203.38      9.54 o 
   3  -8   4        1.80        1.31      5.67 o 
   4  -8   4        1.82       -2.70      6.28 o 
   5  -8   4       68.73       73.48     12.39 o 
   7  -8   4       64.38       68.15     30.93 o 
  -7  -7   4      149.23      124.03     16.33 o 
  -6  -7   4      186.47      181.50     15.66 o 
  -5  -7   4       85.84       83.99     10.49 o 
  -4  -7   4      118.93      125.22     14.18 o 
  -3  -7   4     1216.13     1327.61     34.91 o 
  -2  -7   4      786.66      802.80     17.13 o 
  -1  -7   4      466.26      483.94      7.94 o 
   0  -7   4       50.10       51.34      3.13 o 
   1  -7   4        1.94        4.27      3.53 o 
   2  -7   4      167.28      168.18      5.76 o 
   3  -7   4        3.89        3.84      4.26 o 
   4  -7   4      224.34      228.72     14.35 o 
   5  -7   4      202.73      213.43     13.03 o 
   6  -7   4       19.00       25.66     12.28 o 
   7  -7   4        6.08       -2.37     16.07 o 
  -7  -6   4       86.10       92.06     16.35 o 
  -6  -6   4       88.95       63.57     12.78 o 
  -5  -6   4       69.60       55.58      5.24 o 
  -4  -6   4      681.40      693.22     13.15 o 
  -3  -6   4      435.54      451.27      8.70 o 
  -2  -6   4       30.14       36.92      4.46 o 
  -1  -6   4       16.47       16.78      2.75 o 
   0  -6   4       47.78       42.58      2.41 o 
   1  -6   4      352.32      355.22      5.56 o 
   2  -6   4     2634.35     2655.50     44.42 o 
   3  -6   4     1896.91     1884.67     29.26 o 
   4  -6   4        4.70       16.35      8.76 o 
   5  -6   4       18.78       24.51      6.62 o 
   6  -6   4      105.22      133.09     15.75 o 
   7  -6   4      163.69      155.60     10.51 o 
   8  -6   4        2.55        7.36     15.01 o 
  -8  -5   4        3.92        2.93     16.90 o 
  -7  -5   4      205.57      229.74     13.14 o 
  -6  -5   4      490.25      552.50     19.85 o 
  -5  -5   4      216.17      225.33      7.36 o 
  -4  -5   4      250.71      260.75      9.39 o 
  -3  -5   4       13.84       13.11      3.17 o 
  -2  -5   4       58.85       50.52      3.30 o 
  -1  -5   4        3.96        7.38      2.54 o 
   0  -5   4      940.24      982.53     11.16 o 
   1  -5   4     2996.43     2969.58     34.93 o 
   2  -5   4     3886.52     3829.64     44.21 o 
   3  -5   4     1508.15     1473.17     15.69 o 
   4  -5   4      178.01      165.63      4.03 o 
   5  -5   4       25.95       38.38      8.11 o 
   6  -5   4       67.04       64.91     12.57 o 
   7  -5   4      101.84       67.63     10.48 o 
   8  -5   4      237.65      249.68     30.03 o 
  -9  -4   4       32.28       31.16     12.57 o 
  -8  -4   4      397.08      428.94     16.58 o 
  -7  -4   4      418.10      476.12     15.66 o 
  -6  -4   4      358.22      373.70      7.84 o 
  -5  -4   4      111.44      112.22      3.33 o 
  -4  -4   4       81.89       82.02      3.03 o 
  -3  -4   4     1777.93     1835.18     24.05 o 
  -2  -4   4      129.18      144.46      3.55 o 
  -1  -4   4      478.75      476.05      6.56 o 
   0  -4   4      940.96      939.69     11.17 o 
   1  -4   4     2563.28     2513.47     29.18 o 
   2  -4   4     1304.91     1308.11     13.80 o 
   3  -4   4        3.42        2.54      2.06 o 
   4  -4   4       92.35       91.69      4.92 o 
   5  -4   4       46.61       36.03      8.11 o 
   6  -4   4       93.94      106.44     10.23 o 
   7  -4   4      260.60      256.14     16.30 o 
   8  -4   4      162.27      165.34     16.40 o 
  -9  -3   4      138.43      145.16     20.50 o 
  -8  -3   4      594.40      627.35     16.72 o 
  -7  -3   4      367.80      374.72      7.65 o 
  -6  -3   4      626.35      655.76     11.19 o 
  -5  -3   4      131.71      123.04      3.30 o 
  -4  -3   4        8.61        7.50      2.24 o 
  -3  -3   4        7.89        2.66      1.24 o 
  -2  -3   4      108.81      111.77      2.23 o 
  -1  -3   4        2.17        1.15      1.06 o 
   0  -3   4      264.18      242.28      3.38 o 
   1  -3   4       49.35       49.92      1.58 o 
   2  -3   4      933.33     1004.58     11.22 o 
   3  -3   4      212.47      188.94      4.44 o 
   4  -3   4      899.19      922.75     16.07 o 
   5  -3   4      923.00      922.56     21.05 o 
   6  -3   4      430.29      452.71     17.67 o 
   7  -3   4      345.94      357.21     28.10 o 
   8  -3   4        9.48       -0.71     16.23 o 
   9  -3   4       29.43       39.64     14.78 o 
  -9  -2   4       23.03       19.51     12.54 o 
  -8  -2   4       57.34       55.12      6.78 o 
  -7  -2   4      333.16      326.85      7.44 o 
  -6  -2   4      620.05      608.94     11.80 o 
  -5  -2   4      427.00      390.01      6.39 o 
  -4  -2   4      100.30       84.16      2.92 o 
  -3  -2   4      236.74      241.71      3.98 o 
  -2  -2   4      334.01      330.95      4.64 o 
  -1  -2   4      657.53      724.42      7.54 o 
   0  -2   4      111.16      104.35      1.91 o 
   1  -2   4      174.06      197.22      2.37 o 
   2  -2   4      813.72      973.01     10.31 o 
   3  -2   4     1178.45     1198.09     15.21 o 
   4  -2   4      526.76      540.47      7.87 o 
   5  -2   4       70.38       80.76      3.43 o 
   6  -2   4      333.19      333.04     10.62 o 
   7  -2   4      188.00      193.89     13.03 o 
   8  -2   4       20.92        4.23     15.52 o 
   9  -2   4       12.76       -7.97     19.79 o 
 -10  -1   4       15.52       19.24     23.88 o 
  -9  -1   4       80.44       64.49     11.57 o 
  -8  -1   4       52.97       57.58      6.56 o 
  -7  -1   4      428.34      441.20     11.56 o 
  -6  -1   4     1142.57     1152.07     16.83 o 
  -5  -1   4      844.89      846.56     10.94 o 
  -4  -1   4      122.85      119.90      3.20 o 
  -3  -1   4        7.72        9.43      1.49 o 
  -2  -1   4        1.50        2.07      1.12 o 
  -1  -1   4      429.78      411.18      4.69 o 
   0  -1   4      148.73      142.50      1.97 o 
   1  -1   4       48.04       47.85      1.38 o 
   2  -1   4        1.95        2.93      1.87 o 
   3  -1   4        3.67        2.75      1.69 o 
   4  -1   4       33.31       38.06      2.34 o 
   5  -1   4      771.17      776.14     11.76 o 
   6  -1   4      179.44      192.40      7.61 o 
   7  -1   4       82.71       97.76     10.02 o 
   8  -1   4       21.43       33.87     14.91 o 
 -10   0   4       40.34       21.56     22.28 o 
  -9   0   4      203.93      208.81     18.09 o 
  -8   0   4      133.88      118.35      5.41 o 
  -7   0   4      383.07      376.18      7.54 o 
  -6   0   4        0.61        3.06      2.66 o 
  -5   0   4       59.23       59.45      2.89 o 
  -4   0   4     3814.87     3861.80     44.62 o 
  -3   0   4     3643.90     3669.58     41.52 o 
  -2   0   4     1759.40     1714.93     21.30 o 
  -1   0   4     5557.89     5383.63     64.81 o 
   0   0   4     1476.79     1520.35     16.67 o 
   1   0   4      140.11      134.04      2.63 o 
   2   0   4      205.69      198.05      3.80 o 
   3   0   4       18.31       22.03      2.43 o 
   4   0   4       15.30       18.73      2.35 o 
   5   0   4     1182.80     1180.49     16.87 o 
   6   0   4      770.43      811.08     17.12 o 
   7   0   4      391.51      365.47     11.99 o 
   8   0   4        3.13       12.34     21.97 o 
 -10   1   4      162.21      244.06     34.34 o 
  -9   1   4       74.41       87.02     12.45 o 
  -8   1   4        2.33       11.49      6.65 o 
  -7   1   4      144.16      148.56      5.21 o 
  -6   1   4      178.53      173.07      4.82 o 
  -5   1   4       72.39       67.24      2.98 o 
  -4   1   4     1178.00     1177.08     11.56 o 
  -3   1   4     4272.15     4236.32     51.31 o 
  -2   1   4     5271.99     5274.25     69.19 o 
  -1   1   4       76.34       80.21      2.84 o 
   0   1   4       62.04       69.79      1.72 o 
   1   1   4       19.24       16.66      1.63 o 
   2   1   4      143.21      140.94      3.20 o 
   3   1   4      369.99      389.04      5.53 o 
   4   1   4      231.38      235.15      4.47 o 
   5   1   4      470.54      477.12     10.74 o 
   6   1   4       38.53       40.69      6.50 o 
   7   1   4        4.59       10.46      9.67 o 
   8   1   4        0.90        7.70     11.26 o 
 -10   2   4       61.11       49.02     16.30 o 
  -9   2   4       51.81       42.69     11.60 o 
  -8   2   4      166.31      150.16      8.01 o 
  -7   2   4      214.72      206.84      6.21 o 
  -6   2   4        0.94       -2.98      4.24 o 
  -5   2   4      908.30      910.50     15.73 o 
  -4   2   4     2888.87     2892.12     39.29 o 
  -3   2   4      327.07      307.70      6.59 o 
  -2   2   4     1123.03     1175.29     14.28 o 
  -1   2   4        4.94        6.28      1.20 o 
   0   2   4       77.76       99.73      1.97 o 
   1   2   4      606.76      531.50      7.96 o 
   2   2   4     1215.97     1176.68     14.92 o 
   3   2   4      698.26      706.87     13.35 o 
   4   2   4      251.27      239.11      6.04 o 
   5   2   4       37.65       31.53      4.18 o 
   6   2   4      182.51      175.63      9.93 o 
   7   2   4       13.55       16.41     11.85 o 
   8   2   4       16.21       42.78     15.72 o 
  -9   3   4        7.10        9.51     10.30 o 
  -8   3   4        0.27       -8.01      8.01 o 
  -7   3   4        1.94       -0.18      5.33 o 
  -6   3   4      315.23      312.28      7.96 o 
  -5   3   4      100.09      102.63      7.61 o 
  -4   3   4       32.16       28.78      2.64 o 
  -3   3   4       97.99       87.16      2.83 o 
  -2   3   4        0.89        4.70      2.14 o 
  -1   3   4        1.31        2.58      1.95 o 
   0   3   4     2109.82     2124.23     22.48 o 
   1   3   4     2174.72     2209.51     21.62 o 
   2   3   4     1604.13     1605.47     17.62 o 
   3   3   4      160.10      181.09      3.78 o 
   4   3   4       44.30       41.72      4.27 o 
   5   3   4      310.22      292.22     10.71 o 
   6   3   4       19.66       26.23     11.42 o 
   7   3   4       79.55       65.95     12.31 o 
  -9   4   4       37.88       26.80     10.68 o 
  -8   4   4      145.90      149.16     13.11 o 
  -7   4   4      222.38      222.79     14.00 o 
  -6   4   4      373.96      348.89      9.34 o 
  -5   4   4      110.31      106.93      6.24 o 
  -4   4   4      433.64      410.80      8.04 o 
  -3   4   4      117.64      116.78      4.21 o 
  -2   4   4       73.34       73.11      2.74 o 
  -1   4   4      130.54      133.72      4.35 o 
   0   4   4     1521.14     1550.82     17.38 o 
   1   4   4      518.37      550.58      7.84 o 
   2   4   4      124.53      118.55      4.04 o 
   3   4   4        9.57        2.18      3.30 o 
   4   4   4        1.46        5.67      6.47 o 
   5   4   4        1.07       11.66      9.56 o 
   6   4   4       66.23       50.62     14.84 o 
  -9   5   4      208.74      236.71     24.59 o 
  -8   5   4      209.29      201.96     14.43 o 
  -7   5   4      254.53      244.80     13.61 o 
  -6   5   4       62.16       44.45     13.63 o 
  -5   5   4        0.49       -6.38      6.90 o 
  -4   5   4        0.37       -0.80      3.09 o 
  -3   5   4        5.38        1.31      3.92 o 
  -2   5   4      357.60      342.88      8.50 o 
  -1   5   4      727.61      728.24     11.05 o 
   0   5   4      500.36      506.17      9.77 o 
   1   5   4       17.41       22.28      3.69 o 
   2   5   4       30.10       26.52      3.37 o 
   3   5   4      160.50      162.25      5.45 o 
   4   5   4      188.17      171.48      9.57 o 
   5   5   4      321.17      334.04     19.16 o 
   6   5   4      228.82      225.04     37.28 o 
  -8   6   4       70.65       92.46     21.45 o 
  -7   6   4      228.41      227.80     19.78 o 
  -6   6   4      119.89      127.89     15.00 o 
  -5   6   4       34.04       33.87     16.53 o 
  -4   6   4      122.97      122.33      7.28 o 
  -3   6   4       13.47        4.44      7.21 o 
  -2   6   4       31.51       29.43      8.54 o 
  -1   6   4        4.32        6.82      5.45 o 
   0   6   4       20.93       23.43      3.60 o 
   1   6   4       40.20       33.82      4.00 o 
   2   6   4       57.90       51.11      8.07 o 
   3   6   4      125.22      135.64     12.15 o 
   4   6   4      180.83      177.80     11.66 o 
   5   6   4      152.79      161.01     28.18 o 
  -7   7   4       90.43       79.35     15.30 o 
  -6   7   4       28.58       28.44     13.09 o 
  -5   7   4       80.10       74.77      9.00 o 
  -4   7   4       22.11       10.71     10.46 o 
  -3   7   4        7.19        2.11      8.19 o 
  -2   7   4       14.20        9.70      4.49 o 
  -1   7   4        4.56       12.35      8.53 o 
   0   7   4        2.94       16.87     11.19 o 
   1   7   4        6.04       -9.22     15.58 o 
   2   7   4        2.04       -7.84      7.84 o 
   3   7   4        0.88       11.85     30.66 o 
  -5   8   4       18.55       14.32     11.52 o 
  -4   8   4       38.49       19.36     12.71 o 
  -3   8   4       80.64       62.45     11.80 o 
  -2   8   4      142.77      144.07     12.03 o 
  -1   8   4       44.30       45.15     14.57 o 
   0   8   4        1.73       23.80     15.60 o 
   1   8   4        1.14       -0.38     12.95 o 
   2   8   4       10.69       31.58     23.34 o 
  -3 -10   5       37.63       55.19     24.36 o 
  -2 -10   5       11.09       -0.37     18.52 o 
  -1 -10   5       35.38       34.20     11.34 o 
   0 -10   5       94.46      102.26     11.20 o 
   1 -10   5       86.61       89.38     15.24 o 
   2 -10   5      255.11      284.56     19.28 o 
   3 -10   5        9.87       17.16     13.15 o 
   4 -10   5       11.25       -7.51     19.08 o 
  -5  -9   5       77.44       54.12     13.28 o 
  -4  -9   5        0.63       -5.87     13.80 o 
  -3  -9   5       18.23       11.49     18.07 o 
  -2  -9   5       17.75       12.94     10.31 o 
  -1  -9   5      187.75      187.40      8.80 o 
   0  -9   5      636.69      675.86     18.50 o 
   1  -9   5      432.01      457.45     17.24 o 
   2  -9   5      218.34      204.72      8.42 o 
   3  -9   5       30.48       35.16     11.72 o 
   4  -9   5       42.97       30.18     13.84 o 
   5  -9   5        3.66       -2.46     21.48 o 
  -6  -8   5        2.43      -17.01     23.37 o 
  -5  -8   5       47.38       35.90     10.86 o 
  -4  -8   5      101.89       97.48     11.43 o 
  -3  -8   5       12.19        1.95      8.60 o 
  -2  -8   5      831.79      840.98     17.10 o 
  -1  -8   5     1076.25     1058.33     25.23 o 
   0  -8   5      980.03     1008.60     16.52 o 
   1  -8   5      790.71      789.01     15.09 o 
   2  -8   5        2.83        7.27      7.01 o 
   3  -8   5       49.54       39.98      7.87 o 
   4  -8   5       32.53       23.94      7.91 o 
   5  -8   5       56.25       93.72     21.34 o 
   6  -8   5      160.11      155.95     16.07 o 
  -7  -7   5        8.15      -10.43     12.58 o 
  -6  -7   5       63.41       49.91     12.26 o 
  -5  -7   5       67.63       82.85      9.04 o 
  -4  -7   5       18.63       12.80      6.58 o 
  -3  -7   5      383.38      409.77     11.09 o 
  -2  -7   5      774.30      787.26     24.45 o 
  -1  -7   5      657.41      660.97     12.49 o 
   0  -7   5       33.32       39.75      3.53 o 
   1  -7   5       18.65       19.39      3.18 o 
   2  -7   5      100.08       97.94      4.32 o 
   3  -7   5      833.61      846.87     16.70 o 
   4  -7   5      708.65      771.84     20.07 o 
   5  -7   5      455.09      493.50     16.83 o 
   6  -7   5      100.85       95.81     17.72 o 
   7  -7   5        0.50      -22.25     22.25 o 
  -8  -6   5       18.69      -19.18     23.05 o 
  -7  -6   5       18.50       26.92     17.61 o 
  -6  -6   5        1.16       -1.75      5.95 o 
  -5  -6   5        9.60       -0.94      6.16 o 
  -4  -6   5       65.29       75.43      5.27 o 
  -3  -6   5      511.83      499.29      9.74 o 
  -2  -6   5        6.31        5.92      3.50 o 
  -1  -6   5      124.72      115.89      3.52 o 
   0  -6   5       18.36       12.39      2.63 o 
   1  -6   5       10.53        9.76      2.37 o 
   2  -6   5       12.49       13.05      3.47 o 
   3  -6   5     1248.95     1273.86     23.88 o 
   4  -6   5     1345.29     1406.96     22.70 o 
   5  -6   5      175.85      177.98     10.48 o 
   6  -6   5       42.90       50.98     12.20 o 
   7  -6   5       23.68       22.65     12.19 o 
  -8  -5   5       44.58       45.44     13.18 o 
  -7  -5   5      120.13      105.84      9.04 o 
  -6  -5   5      199.22      207.20      8.99 o 
  -5  -5   5      712.85      731.90     12.58 o 
  -4  -5   5      372.27      382.06      7.97 o 
  -3  -5   5       14.08        8.14      3.44 o 
  -2  -5   5      215.74      198.48      4.39 o 
  -1  -5   5       82.94       71.56      3.12 o 
   0  -5   5       53.18       45.79      2.01 o 
   1  -5   5      233.14      232.66      4.50 o 
   2  -5   5     1799.25     1855.43     23.57 o 
   3  -5   5     1161.25     1156.79     13.95 o 
   4  -5   5      101.80      110.27      4.32 o 
   5  -5   5      362.08      313.19     13.45 o 
   6  -5   5       60.94       69.81     22.77 o 
   7  -5   5        4.76       12.40     10.03 o 
   8  -5   5       40.54       54.03     15.35 o 
  -9  -4   5       12.79       32.30     20.67 o 
  -8  -4   5       76.90       91.58     15.67 o 
  -7  -4   5      439.20      442.62     13.91 o 
  -6  -4   5      442.36      457.43      8.71 o 
  -5  -4   5      211.38      225.90      6.85 o 
  -4  -4   5     1088.39     1099.88     12.58 o 
  -3  -4   5      103.81      113.71      2.89 o 
  -2  -4   5        5.88        4.26      1.77 o 
  -1  -4   5      111.86      114.25      2.87 o 
   0  -4   5       13.08       15.97      1.80 o 
   1  -4   5       12.37       10.74      2.15 o 
   2  -4   5      365.39      371.49      5.04 o 
   3  -4   5       10.45        8.16      3.40 o 
   4  -4   5      350.24      347.43      9.93 o 
   5  -4   5      199.98      192.17     10.82 o 
   6  -4   5      403.30      391.10     14.23 o 
   7  -4   5      374.82      364.74     19.90 o 
   8  -4   5      169.25      161.91     18.99 o 
  -9  -3   5        2.81       13.00     22.39 o 
  -8  -3   5       98.75       62.22     16.58 o 
  -7  -3   5       59.73       56.61      5.07 o 
  -6  -3   5      299.54      324.56      6.42 o 
  -5  -3   5     1084.66     1066.31     13.57 o 
  -4  -3   5      973.11      991.28     11.82 o 
  -3  -3   5      425.46      410.30      5.95 o 
  -2  -3   5     1107.53     1174.33     13.11 o 
  -1  -3   5        7.52        9.71      1.41 o 
   0  -3   5      403.92      479.71      6.01 o 
   1  -3   5        7.99        5.93      1.74 o 
   2  -3   5      174.76      169.40      2.86 o 
   3  -3   5       11.25       17.39      3.10 o 
   4  -3   5      409.19      437.79      7.79 o 
   5  -3   5      152.17      140.89      5.02 o 
   6  -3   5      104.77      117.01      9.48 o 
   7  -3   5      237.45      226.10     17.32 o 
   8  -3   5      227.53      229.54     17.27 o 
  -9  -2   5       15.79        4.15     13.15 o 
  -8  -2   5        8.15       -0.85      7.44 o 
  -7  -2   5       53.00       45.13      6.01 o 
  -6  -2   5      844.50      839.29     14.31 o 
  -5  -2   5     2264.29     2303.54     26.72 o 
  -4  -2   5     1628.53     1590.69     16.18 o 
  -3  -2   5      652.73      685.95      9.96 o 
  -2  -2   5      941.86      925.54     12.08 o 
  -1  -2   5       32.47       28.04      1.84 o 
   0  -2   5      177.96      155.63      2.69 o 
   1  -2   5     1297.16     1376.72     14.18 o 
   2  -2   5     1141.09     1165.97     13.92 o 
   3  -2   5      106.11      120.35      2.90 o 
   4  -2   5       13.46       16.92      3.24 o 
   5  -2   5       12.99       14.03      4.04 o 
   6  -2   5      142.95      150.31      6.05 o 
   7  -2   5      263.06      266.37     14.81 o 
   8  -2   5      294.87      301.70     20.39 o 
 -10  -1   5      128.35      142.57     25.89 o 
  -9  -1   5       12.39       19.55      9.53 o 
  -8  -1   5       20.64       13.80      6.35 o 
  -7  -1   5      437.66      453.93      9.53 o 
  -6  -1   5      150.01      145.07      5.42 o 
  -5  -1   5        1.29        0.18      2.83 o 
  -4  -1   5       92.19       90.69      3.00 o 
  -3  -1   5      101.09       90.09      2.27 o 
  -2  -1   5      692.07      670.79      8.45 o 
  -1  -1   5      881.00      821.74      9.59 o 
   0  -1   5     4620.03     4524.34     50.98 o 
   1  -1   5      691.90      672.09      6.65 o 
   2  -1   5       91.02      100.28      2.95 o 
   3  -1   5       41.33       36.09      2.32 o 
   4  -1   5      658.84      659.59     11.74 o 
   5  -1   5      800.81      806.33     11.77 o 
   6  -1   5      196.09      213.71      6.78 o 
   7  -1   5      387.86      372.12     19.50 o 
   8  -1   5       84.62      104.72     35.00 o 
 -10   0   5        0.31       -7.81     13.41 o 
  -9   0   5      307.72      305.92     11.99 o 
  -8   0   5       93.29       83.81      7.07 o 
  -7   0   5      168.24      165.11      8.50 o 
  -6   0   5       68.30       63.34      4.12 o 
  -5   0   5      310.97      305.65      8.60 o 
  -4   0   5      870.52      933.53     10.82 o 
  -3   0   5      855.56      850.37     10.96 o 
  -2   0   5     2809.69     2659.98     30.98 o 
  -1   0   5     5487.19     5358.52     60.56 o 
   0   0   5     2404.31     2373.96     27.23 o 
   1   0   5      118.74      112.31      2.80 o 
   2   0   5       33.29       42.00      2.15 o 
   3   0   5      135.26      125.54      3.04 o 
   4   0   5       52.61       55.32      3.43 o 
   5   0   5      253.04      247.02      7.58 o 
   6   0   5       56.69       64.09      8.53 o 
   7   0   5       80.70       66.03     26.38 o 
   8   0   5        1.04       40.09     32.51 o 
 -10   1   5      403.75      434.37     17.49 o 
  -9   1   5      424.31      457.57     18.81 o 
  -8   1   5       44.85       53.29      7.38 o 
  -7   1   5        0.52       -4.33      4.47 o 
  -6   1   5      792.04      806.36     11.83 o 
  -5   1   5       63.70       56.36      3.24 o 
  -4   1   5      503.59      519.26      6.18 o 
  -3   1   5     1409.01     1411.40     18.04 o 
  -2   1   5     2020.51     2023.29     39.55 o 
  -1   1   5     3884.20     3838.19     72.16 o 
   0   1   5      955.03     1022.75     13.03 o 
   1   1   5       14.47       13.35      2.34 o 
   2   1   5      144.39      140.17      3.21 o 
   3   1   5      771.54      759.59     10.37 o 
   4   1   5      434.16      421.34      7.99 o 
   5   1   5      783.55      799.03     14.26 o 
   6   1   5       42.88       31.04      8.31 o 
   7   1   5       51.31       48.99     11.80 o 
   8   1   5       36.22       13.98     23.39 o 
  -8   2   5        1.56        5.67      8.53 o 
  -7   2   5        0.50       -1.11      9.63 o 
  -6   2   5       16.50        9.59      4.76 o 
  -5   2   5      134.43      136.07      5.62 o 
  -4   2   5      387.67      378.70      6.45 o 
  -3   2   5      345.46      339.80      6.33 o 
  -2   2   5       13.55       11.88      2.77 o 
  -1   2   5       63.42       64.23      2.61 o 
   0   2   5        2.86        7.13      2.58 o 
   1   2   5      494.41      522.49      8.39 o 
   2   2   5     1810.92     1786.88     30.93 o 
   3   2   5     1712.69     1708.43     18.24 o 
   4   2   5      717.66      711.75     11.76 o 
   5   2   5       45.43       44.81      8.60 o 
   6   2   5      116.32      112.92     14.67 o 
  -9   3   5       13.51        1.60     12.19 o 
  -8   3   5       35.56       35.76     10.51 o 
  -7   3   5      119.89      114.98      7.99 o 
  -6   3   5      318.08      311.38      7.51 o 
  -5   3   5      666.86      667.33     11.09 o 
  -4   3   5      182.35      180.86      5.38 o 
  -3   3   5      161.45      153.11      5.93 o 
  -2   3   5       17.01       15.93      1.71 o 
  -1   3   5       47.33       43.55      2.37 o 
   0   3   5       98.84       96.88      3.53 o 
   1   3   5     1169.75     1153.08     19.19 o 
   2   3   5     1367.74     1376.14     22.33 o 
   3   3   5      321.01      348.26      6.96 o 
   4   3   5      410.08      411.13      8.71 o 
   5   3   5       12.43        0.54      6.47 o 
   6   3   5        4.19       31.99     11.42 o 
  -9   4   5       44.06       28.52     38.74 o 
  -8   4   5      174.47      211.74     34.59 o 
  -7   4   5       82.98       89.57     10.80 o 
  -6   4   5      187.39      194.64      9.94 o 
  -5   4   5      186.06      192.08      7.04 o 
  -4   4   5        0.37        7.11      3.73 o 
  -3   4   5      116.04      115.80      4.01 o 
  -2   4   5       78.39       82.59      3.37 o 
  -1   4   5       53.51       61.08      3.66 o 
   0   4   5      223.94      230.01      5.38 o 
   1   4   5      114.28      112.03      4.50 o 
   2   4   5      253.41      263.97      6.30 o 
   3   4   5       11.72       12.49      9.04 o 
   4   4   5       29.71       38.69      8.37 o 
   5   4   5       46.95       46.01     11.16 o 
   6   4   5       91.07      100.76     14.81 o 
  -8   5   5       19.08      -11.71     19.90 o 
  -7   5   5      141.70      158.75     31.82 o 
  -6   5   5      239.94      212.74      9.67 o 
  -5   5   5      130.70      148.59      9.70 o 
  -4   5   5      173.30      166.77      5.30 o 
  -3   5   5      209.41      208.04      6.24 o 
  -2   5   5        5.83        3.37      2.87 o 
  -1   5   5      283.04      276.63      7.38 o 
   0   5   5        5.80        9.05      5.55 o 
   1   5   5       12.04        8.42      3.95 o 
   2   5   5        3.46        6.36      7.24 o 
   3   5   5       58.48       29.79     16.33 o 
   4   5   5      101.74       89.40     24.03 o 
  -7   6   5      206.80      226.54     21.93 o 
  -6   6   5      342.70      421.23     40.95 o 
  -5   6   5      375.72      360.21     17.96 o 
  -4   6   5      192.62      191.60     15.09 o 
  -3   6   5       97.49       95.90      6.15 o 
  -2   6   5       81.95       83.31      7.50 o 
  -1   6   5       43.51       37.37      9.13 o 
   0   6   5       10.16       12.74      6.62 o 
   1   6   5       10.73       19.68      9.08 o 
   2   6   5       84.95      112.29     30.89 o 
   3   6   5       32.00       18.42     14.34 o 
   4   6   5       16.62       35.23     14.54 o 
  -6   7   5      115.51       99.17     18.16 o 
  -5   7   5       77.34       76.92     13.89 o 
  -4   7   5       37.65       33.30     19.93 o 
  -3   7   5       33.86       42.43     24.60 o 
  -2   7   5       31.28       25.15     11.08 o 
  -1   7   5      229.64      237.90     12.22 o 
   0   7   5      127.40      144.70     23.73 o 
   1   7   5        1.32       11.52     14.38 o 
   2   7   5        4.36       -6.73     10.16 o 
   3   7   5       21.90        7.81     13.92 o 
  -4   8   5        2.76       23.80     16.17 o 
  -3   8   5      161.71      169.90     21.97 o 
   0   8   5       74.81       75.77     20.62 o 
  -3 -10   6       92.63       86.31     27.27 o 
  -2 -10   6        6.28        5.75     11.63 o 
  -1 -10   6        1.56       -5.67      9.22 o 
   0 -10   6       61.85       80.33     27.11 o 
   1 -10   6      152.74      150.96     14.77 o 
   2 -10   6      310.11      333.26     20.82 o 
   3 -10   6       59.76       95.56     35.50 o 
   4 -10   6        5.99       41.64     32.64 o 
  -5  -9   6       10.64       -6.25     14.51 o 
  -4  -9   6        6.00       -9.19     11.66 o 
  -3  -9   6      166.84      186.13     23.69 o 
  -2  -9   6       39.79       49.00     11.49 o 
  -1  -9   6       95.03       91.18      8.07 o 
   0  -9   6      762.69      842.00     23.92 o 
   1  -9   6      783.92      776.69     19.50 o 
   2  -9   6      779.90      824.60     19.28 o 
   4  -9   6       46.17       59.36     15.66 o 
   5  -9   6       84.70      111.25     35.17 o 
  -6  -8   6       34.81       24.48     18.24 o 
  -5  -8   6        8.99       15.24     26.60 o 
  -4  -8   6      170.31      189.82     12.46 o 
  -3  -8   6      272.74      264.60     10.28 o 
  -2  -8   6       14.37       11.60      8.65 o 
  -1  -8   6      612.70      594.80     12.00 o 
   0  -8   6      735.11      755.22     15.34 o 
   1  -8   6      260.28      265.91     12.22 o 
   2  -8   6      102.73       99.42      5.47 o 
   3  -8   6       21.74       28.04      7.33 o 
   4  -8   6        9.35       -7.25     16.24 o 
   5  -8   6       81.23       80.66     14.08 o 
   6  -8   6      196.34      188.79     28.86 o 
  -7  -7   6      159.23      150.79     18.32 o 
  -6  -7   6        3.23       12.08     20.65 o 
  -5  -7   6        0.39       -7.25      8.67 o 
  -4  -7   6        5.03        8.39      8.65 o 
  -3  -7   6       71.87       48.43     10.31 o 
  -2  -7   6      325.73      313.96     14.51 o 
  -1  -7   6      211.78      215.74      5.39 o 
   0  -7   6      293.10      295.52      7.30 o 
   1  -7   6      655.18      645.73     11.57 o 
   2  -7   6        1.63       -3.75      3.75 o 
   3  -7   6       44.23       33.87      7.45 o 
   4  -7   6      932.90     1002.19     22.00 o 
   5  -7   6      433.15      450.04     27.90 o 
   6  -7   6      309.40      316.57     25.74 o 
   7  -7   6      109.32      125.94     17.96 o 
  -8  -6   6      184.58      152.57     19.27 o 
  -7  -6   6       95.69      101.15     13.15 o 
  -6  -6   6      101.87       84.47      9.71 o 
  -5  -6   6      332.29      316.57     12.49 o 
  -4  -6   6       82.80       91.17      6.78 o 
  -3  -6   6      371.52      357.32      8.51 o 
  -2  -6   6       13.16       15.89      2.09 o 
  -1  -6   6       15.74       18.65      3.01 o 
   0  -6   6      225.64      207.16      6.19 o 
   1  -6   6        1.13        4.73      3.35 o 
   2  -6   6      514.32      506.11      9.37 o 
   3  -6   6      583.79      606.36     12.19 o 
   4  -6   6      403.02      431.92     11.16 o 
   5  -6   6      512.91      514.45     16.29 o 
   6  -6   6      165.74      152.89     16.67 o 
   7  -6   6       42.95       20.87     15.18 o 
  -7  -5   6      287.54      287.33     11.52 o 
  -6  -5   6      296.46      302.00      9.19 o 
  -5  -5   6      123.55      142.29      6.85 o 
  -4  -5   6       60.40       56.32      5.36 o 
  -3  -5   6      488.92      490.10      8.50 o 
  -2  -5   6        7.46        2.26      2.70 o 
  -1  -5   6        9.69        9.99      2.38 o 
   0  -5   6       27.01       23.63      2.21 o 
   1  -5   6        1.29       -2.70      2.74 o 
   2  -5   6      117.42      119.47      4.18 o 
   3  -5   6      478.39      496.41     11.11 o 
   4  -5   6      148.65      162.97      9.27 o 
   5  -5   6        6.22       20.21     19.30 o 
   6  -5   6      137.62      132.95     20.76 o 
   7  -5   6       54.87       56.38     19.53 o 
   8  -5   6       17.29        7.73     17.69 o 
  -8  -4   6       50.60       53.49     20.71 o 
  -7  -4   6       53.01       38.95      7.65 o 
  -6  -4   6      116.38      115.84      6.25 o 
  -5  -4   6      304.40      328.10      5.52 o 
  -4  -4   6      596.64      588.89      9.86 o 
  -3  -4   6     1003.40      970.52     12.32 o 
  -2  -4   6      510.58      499.56      6.96 o 
  -1  -4   6      396.46      395.06      5.01 o 
   0  -4   6        0.76       -0.48      2.09 o 
   1  -4   6      152.95      159.36      3.86 o 
   2  -4   6       21.32       27.51      1.98 o 
   3  -4   6       86.29       78.14      3.89 o 
   4  -4   6      212.65      201.77      5.93 o 
   5  -4   6      339.13      327.82      7.19 o 
   6  -4   6      184.31      195.52     11.71 o 
   7  -4   6       10.10       37.72     18.24 o 
  -9  -3   6        8.82       -9.00     19.73 o 
  -8  -3   6       67.31       69.16     12.97 o 
  -7  -3   6       38.19       36.09      5.12 o 
  -6  -3   6        0.47       -1.57      3.44 o 
  -5  -3   6      348.23      341.29      6.28 o 
  -4  -3   6     3035.14     3018.41     34.02 o 
  -3  -3   6     1987.25     1968.08     22.66 o 
  -2  -3   6     1046.65     1034.43     14.46 o 
  -1  -3   6      322.66      334.43      4.99 o 
   0  -3   6      580.48      642.53      7.50 o 
   1  -3   6      281.40      290.10      3.90 o 
   2  -3   6      418.88      414.65      5.72 o 
   3  -3   6       42.69       41.92      2.84 o 
   4  -3   6      253.77      232.98      6.25 o 
   5  -3   6       41.89       36.88     13.74 o 
   6  -3   6        3.04        3.07     10.42 o 
   7  -3   6        1.72        8.33     25.92 o 
   8  -3   6       93.17       68.41     19.68 o 
  -9  -2   6      167.16      184.52     27.29 o 
  -8  -2   6       32.42       37.19      7.07 o 
  -7  -2   6        0.47       -5.55      5.55 o 
  -6  -2   6      433.65      452.11     10.60 o 
  -5  -2   6     1903.27     1919.57     26.34 o 
  -4  -2   6     1449.51     1420.82     16.52 o 
  -3  -2   6      439.68      439.45      7.88 o 
  -2  -2   6      299.11      297.93      5.27 o 
  -1  -2   6      147.20      151.08      3.53 o 
   0  -2   6     1623.90     1688.16     16.44 o 
   1  -2   6      750.19      706.42      8.94 o 
   2  -2   6     1707.97     1711.99     18.50 o 
   3  -2   6      692.38      667.45      8.25 o 
   4  -2   6      127.15      117.75      4.10 o 
   5  -2   6      149.63      144.32      9.00 o 
   6  -2   6       56.03       53.18      7.62 o 
   7  -2   6        1.44       -6.19      8.79 o 
   8  -2   6      327.47      311.42     31.30 o 
  -9  -1   6        6.18        8.90     10.26 o 
  -8  -1   6        6.12       -4.04      6.02 o 
  -7  -1   6       79.26       74.80      5.16 o 
  -6  -1   6      718.76      727.07     13.92 o 
  -5  -1   6      996.55      976.33     12.29 o 
  -4  -1   6        5.90        4.52      2.04 o 
  -3  -1   6      104.84      107.21      3.07 o 
  -2  -1   6      372.51      372.64      5.27 o 
  -1  -1   6      944.53      909.62     10.25 o 
   0  -1   6     2393.26     2363.29     22.80 o 
   1  -1   6     5477.22     5349.97     57.53 o 
   2  -1   6      535.71      519.59      7.30 o 
   3  -1   6      344.17      354.48      5.59 o 
   4  -1   6        4.37        0.97      3.46 o 
   5  -1   6       26.03       22.77      3.12 o 
   6  -1   6      105.90      102.23      8.28 o 
   7  -1   6      153.08      146.50     20.24 o 
   8  -1   6      228.47      266.72     35.19 o 
 -10   0   6        0.64       30.26     19.13 o 
  -9   0   6      159.00      167.66     11.94 o 
  -8   0   6      427.99      450.02     10.59 o 
  -7   0   6      211.84      247.02      8.67 o 
  -6   0   6       92.18       81.44      4.70 o 
  -5   0   6      405.78      413.55      7.21 o 
  -4   0   6      717.72      710.80      9.88 o 
  -3   0   6        1.32       -0.31      1.89 o 
  -2   0   6      132.99      109.47      2.47 o 
  -1   0   6     2194.08     2116.04     25.17 o 
   0   0   6     3317.41     3214.60     40.27 o 
   1   0   6      590.05      574.31      8.02 o 
   2   0   6        0.89        1.55      2.12 o 
   3   0   6       80.53       76.78      4.09 o 
   4   0   6       81.70       75.88      5.59 o 
   5   0   6        1.62        4.84      4.76 o 
   6   0   6      426.18      437.27     27.00 o 
   7   0   6      116.58      108.38     18.30 o 
  -9   1   6      512.95      567.30     20.27 o 
  -8   1   6      142.23      141.98      8.59 o 
  -7   1   6       91.51       79.90      5.47 o 
  -6   1   6        0.39       -4.07      4.07 o 
  -5   1   6      246.04      243.57      6.47 o 
  -4   1   6      166.28      182.82      6.16 o 
  -3   1   6     1581.60     1591.04     21.50 o 
  -2   1   6      462.84      459.17      8.08 o 
  -1   1   6      520.42      513.24      8.39 o 
   0   1   6      101.77      101.68      3.52 o 
   1   1   6        0.60        1.54      2.11 o 
   2   1   6        4.34        3.93      3.03 o 
   3   1   6      433.22      444.77      8.27 o 
   4   1   6      610.13      644.40     12.28 o 
   5   1   6      538.98      556.53     20.85 o 
   6   1   6      187.49      187.51     16.26 o 
   7   1   6        7.79        2.55     21.53 o 
  -8   2   6       73.59       73.79      9.85 o 
  -7   2   6      117.43      106.26      6.25 o 
  -6   2   6       13.98       12.35      4.24 o 
  -5   2   6      118.50      119.04      4.35 o 
  -4   2   6      146.50      150.54      4.07 o 
  -3   2   6      163.73      157.23      5.33 o 
  -2   2   6       19.47       17.23      4.64 o 
  -1   2   6       92.32      118.18      3.58 o 
   0   2   6       15.00       14.01      3.17 o 
   1   2   6       37.85       33.79      2.81 o 
   2   2   6      345.55      352.40      7.10 o 
   3   2   6      701.48      715.69     10.89 o 
   4   2   6      290.80      299.53      6.81 o 
   5   2   6      211.40      202.79      8.85 o 
   6   2   6       29.53       23.63     11.40 o 
   7   2   6        5.51        0.20     14.11 o 
  -9   3   6       95.72       72.94     17.82 o 
  -8   3   6      207.14      187.07     25.74 o 
  -7   3   6      387.18      369.88     14.81 o 
  -6   3   6      184.44      188.53     10.23 o 
  -5   3   6      224.06      211.10      6.36 o 
  -4   3   6      244.32      232.70      8.91 o 
  -3   3   6       58.43       56.96      4.18 o 
  -2   3   6       14.20       13.94      3.03 o 
  -1   3   6       39.81       41.41      3.03 o 
   0   3   6       11.80        8.64      3.41 o 
   1   3   6       54.67       44.55      6.61 o 
   2   3   6      426.05      412.61      7.87 o 
   3   3   6      236.64      213.73      7.05 o 
   4   3   6      138.64      148.97      8.67 o 
   5   3   6       61.59       61.03     15.87 o 
   6   3   6       37.85       33.22     16.30 o 
  -9   4   6       21.26       40.95     26.83 o 
  -8   4   6      105.92      118.75     12.91 o 
  -7   4   6      111.98       96.08     13.18 o 
  -6   4   6      155.25      151.59     13.09 o 
  -5   4   6      239.30      216.55     13.55 o 
  -4   4   6      174.30      183.75      6.50 o 
  -3   4   6      342.40      351.77      6.85 o 
  -2   4   6      404.44      417.33      9.73 o 
  -1   4   6       86.30       82.59      6.62 o 
   0   4   6        4.19        6.75      3.61 o 
   1   4   6        1.62       -5.95      6.58 o 
   2   4   6        5.07        3.61      4.79 o 
   3   4   6       27.54       29.96      5.72 o 
   4   4   6      225.66      196.19     14.23 o 
   5   4   6       82.50       77.00     15.32 o 
  -8   5   6        1.43        3.66     11.29 o 
  -7   5   6       23.95       28.32     15.38 o 
  -6   5   6       59.82       79.57     13.38 o 
  -5   5   6      472.25      454.08     30.69 o 
  -4   5   6      263.51      279.94      8.71 o 
  -3   5   6       83.39       80.99      6.07 o 
  -2   5   6       43.06       36.40     11.46 o 
  -1   5   6       14.43       13.09      3.92 o 
   0   5   6       17.90        8.64      8.88 o 
   1   5   6       12.94        3.80      6.04 o 
   2   5   6        5.81        9.30      6.42 o 
   3   5   6       15.57        9.60     10.56 o 
   4   5   6       55.02       65.09     11.76 o 
  -7   6   6        2.92      -14.91     14.91 o 
  -5   6   6      307.33      312.88     20.07 o 
  -4   6   6      326.38      337.01     29.98 o 
  -3   6   6      101.30       95.64     11.65 o 
  -2   6   6       13.50        9.91      6.96 o 
  -1   6   6       13.00        9.79      5.45 o 
   0   6   6       80.07      107.44     26.14 o 
   1   6   6      124.62      115.35     14.24 o 
   2   6   6       59.36       65.77     12.15 o 
   3   6   6        6.32      -14.89     16.63 o 
  -6   7   6       98.78       52.57     27.67 o 
  -4   7   6        3.89      -29.69     29.69 o 
  -3   7   6        2.26        0.29     12.63 o 
  -2   7   6       12.55        9.93     11.83 o 
   0   7   6      364.13      390.44     22.14 o 
  -3 -10   7       47.87       55.59     17.36 o 
  -2 -10   7       12.84       19.59     14.11 o 
  -1 -10   7       54.82       26.01     18.04 o 
   0 -10   7        1.10        0.81     16.21 o 
   1 -10   7       71.68       55.98     15.87 o 
   2 -10   7      428.01      418.46     19.87 o 
  -5  -9   7       88.31       95.79     17.13 o 
  -4  -9   7       46.37       37.12     11.29 o 
  -3  -9   7       14.12       18.59      8.71 o 
  -2  -9   7      130.20      138.13     14.03 o 
  -1  -9   7       16.03       -5.06     10.28 o 
   0  -9   7      145.87      147.48      9.67 o 
   1  -9   7      312.27      301.37     13.95 o 
   2  -9   7      595.65      639.03     19.19 o 
   3  -9   7      210.41      222.30     16.21 o 
   4  -9   7       22.83        6.71     14.94 o 
   5  -9   7        0.28       18.30     15.20 o 
  -6  -8   7      136.91      129.24     14.94 o 
  -5  -8   7       10.46       14.63      8.62 o 
  -4  -8   7        0.48       -4.76      8.91 o 
  -3  -8   7       55.23       57.10      8.21 o 
  -2  -8   7       16.36       28.43      9.67 o 
  -1  -8   7       10.24       10.74      7.05 o 
   0  -8   7       76.25       68.84      7.78 o 
   1  -8   7       68.99       63.12      5.82 o 
   2  -8   7      113.82      115.54      6.95 o 
   3  -8   7       27.10       19.44      8.77 o 
   4  -8   7       10.61       21.48     10.80 o 
   5  -8   7       35.04        1.28     21.70 o 
   6  -8   7      132.57      144.52     31.18 o 
  -7  -7   7      119.41      129.54     25.40 o 
  -6  -7   7      119.74      110.65     14.15 o 
  -5  -7   7      165.60      159.98     11.25 o 
  -4  -7   7      185.90      169.35     11.45 o 
  -3  -7   7        9.35       23.83      8.96 o 
  -2  -7   7      145.77      124.71      8.67 o 
  -1  -7   7      265.15      261.61      6.41 o 
   0  -7   7      144.01      144.46      6.18 o 
   1  -7   7      115.29      107.93      6.44 o 
   2  -7   7       17.03       18.07      5.01 o 
   3  -7   7        1.76        4.90      6.45 o 
   4  -7   7      117.05      127.43     13.35 o 
   5  -7   7      211.39      273.09     31.02 o 
   6  -7   7      246.92      307.83     22.07 o 
  -8  -6   7       44.13       25.66     33.13 o 
  -7  -6   7      214.71      192.63     20.87 o 
  -6  -6   7      408.42      394.40     13.75 o 
  -5  -6   7      719.79      697.82     20.96 o 
  -4  -6   7      273.62      274.93     11.72 o 
  -3  -6   7      319.59      301.96      9.68 o 
  -2  -6   7      160.52      165.81      5.67 o 
  -1  -6   7      146.00      145.04      5.22 o 
   0  -6   7      401.21      420.08      8.51 o 
   1  -6   7      332.19      326.45      8.13 o 
   2  -6   7       53.95       49.22      3.47 o 
   3  -6   7       26.30       24.26      3.64 o 
   4  -6   7      231.39      232.95     18.65 o 
   5  -6   7      110.78      103.69     13.60 o 
   6  -6   7      105.01      107.87     14.15 o 
   7  -6   7      245.24      249.99     16.09 o 
  -8  -5   7      135.67      144.16     33.44 o 
  -7  -5   7       94.42       95.39     10.39 o 
  -6  -5   7      169.62      151.79      8.36 o 
  -5  -5   7      358.37      374.88      7.65 o 
  -4  -5   7       17.77       15.49      4.07 o 
  -3  -5   7      417.43      438.16      7.34 o 
  -2  -5   7      652.51      655.91     12.22 o 
  -1  -5   7      937.73      924.65     12.71 o 
   0  -5   7      263.76      255.97      5.52 o 
   1  -5   7      251.06      241.71      5.89 o 
   2  -5   7       80.41       80.58      3.95 o 
   3  -5   7      173.39      155.34      9.68 o 
   4  -5   7       41.52       36.20      7.41 o 
   5  -5   7      176.36      182.09     23.68 o 
   6  -5   7      216.86      153.06     20.67 o 
   7  -5   7      232.17      258.72     36.86 o 
  -9  -4   7      161.80      139.34     14.31 o 
  -8  -4   7       46.90       60.94     18.56 o 
  -7  -4   7       23.66       22.34     11.00 o 
  -6  -4   7       83.55       91.44      5.72 o 
  -5  -4   7      166.03      163.97      4.59 o 
  -4  -4   7       42.25       40.14      3.43 o 
  -3  -4   7     1756.12     1745.53     20.04 o 
  -2  -4   7     2175.50     2161.20     27.80 o 
  -1  -4   7     2587.40     2613.93     26.75 o 
   0  -4   7      891.34      908.58     10.80 o 
   1  -4   7       26.53       24.17      3.04 o 
   2  -4   7      580.19      552.27     10.26 o 
   3  -4   7       39.64       44.27      5.29 o 
   4  -4   7        0.75       -1.11      9.25 o 
   5  -4   7       46.39       52.40     11.34 o 
   6  -4   7      209.88      203.91     14.01 o 
   7  -4   7        7.16       34.54     18.12 o 
  -9  -3   7      100.24      132.38     19.41 o 
  -8  -3   7       24.74       -0.77     21.44 o 
  -7  -3   7      335.68      331.55     13.57 o 
  -6  -3   7      129.94      142.30      5.67 o 
  -5  -3   7        9.50        8.45      4.21 o 
  -4  -3   7      814.08      808.73     13.05 o 
  -3  -3   7     2467.99     2391.91     31.36 o 
  -2  -3   7      363.35      358.12      6.41 o 
  -1  -3   7      489.44      500.10      7.79 o 
   0  -3   7       54.95       53.84      2.41 o 
   1  -3   7        8.21        5.58      2.14 o 
   2  -3   7      212.63      221.73      4.47 o 
   3  -3   7      670.70      666.02     10.42 o 
   4  -3   7      387.96      397.58     12.62 o 
   5  -3   7       98.87       90.55     10.45 o 
   6  -3   7       19.57       44.76     11.72 o 
   7  -3   7       99.14      107.55     11.82 o 
  -9  -2   7        7.02       16.76     14.41 o 
  -8  -2   7       67.49       73.03      7.13 o 
  -7  -2   7      104.84       94.13      5.69 o 
  -6  -2   7        9.73        4.73      5.04 o 
  -5  -2   7      164.87      159.10      6.78 o 
  -4  -2   7      958.21      943.74     11.60 o 
  -3  -2   7      114.16      112.23      4.36 o 
  -2  -2   7        8.98        7.42      2.07 o 
  -1  -2   7       44.01       45.56      2.67 o 
   0  -2   7        5.28        4.98      1.86 o 
   1  -2   7     1625.58     1608.21     23.02 o 
   2  -2   7     3088.20     3123.90     41.95 o 
   3  -2   7      653.35      685.79     17.58 o 
   4  -2   7        5.46        5.13      2.17 o 
   5  -2   7       55.82       60.27      5.36 o 
   6  -2   7      194.77      191.37     14.87 o 
   7  -2   7      123.78      148.13     16.07 o 
  -9  -1   7       11.15       20.36      9.74 o 
  -8  -1   7      283.80      270.86     12.54 o 
  -7  -1   7      573.09      584.02     13.41 o 
  -6  -1   7      672.79      656.38     15.78 o 
  -5  -1   7      334.48      358.20      9.96 o 
  -4  -1   7       24.87       23.14      3.35 o 
  -3  -1   7      416.48      411.36      6.35 o 
  -2  -1   7      140.48      117.24      3.69 o 
  -1  -1   7      297.60      281.84      5.21 o 
   0  -1   7     1409.89     1393.58     15.27 o 
   1  -1   7     2342.90     2352.37     26.80 o 
   2  -1   7     3351.44     3405.46     36.00 o 
   3  -1   7     1216.64     1214.38     15.26 o 
   4  -1   7       44.11       39.64      3.43 o 
   5  -1   7       85.41       82.02      6.19 o 
   6  -1   7        7.26        9.59      9.56 o 
   7  -1   7       48.55       52.86     11.91 o 
  -9   0   7      120.44      134.30     13.21 o 
  -8   0   7      311.33      330.35     10.59 o 
  -7   0   7      396.38      409.37     14.35 o 
  -6   0   7      718.26      757.16     22.93 o 
  -5   0   7       70.80       65.27      4.46 o 
  -4   0   7      290.82      274.91      5.90 o 
  -3   0   7      197.24      179.81      5.13 o 
  -2   0   7      158.79      149.47      4.67 o 
  -1   0   7      339.01      337.33      5.44 o 
   0   0   7      554.39      546.78      8.42 o 
   1   0   7     1265.40     1272.48     16.33 o 
   2   0   7       36.32       38.40      2.37 o 
   3   0   7        4.54        4.75      3.78 o 
   4   0   7      479.60      468.29      9.67 o 
   5   0   7      113.76      102.45      5.70 o 
   6   0   7      155.13      138.76     13.09 o 
   7   0   7      153.19      135.93     20.93 o 
  -9   1   7      147.29      218.70     31.07 o 
  -8   1   7      406.14      428.53     15.98 o 
  -7   1   7      181.31      196.09     14.67 o 
  -6   1   7      148.01      145.49      7.59 o 
  -5   1   7      187.25      205.90      5.87 o 
  -4   1   7        0.84       -6.96      6.96 o 
  -3   1   7        6.95       -3.01      6.15 o 
  -2   1   7       15.63       28.58      4.73 o 
  -1   1   7       18.20       17.06      2.24 o 
   0   1   7       16.50       13.86      2.60 o 
   1   1   7        4.98        5.58      3.52 o 
   2   1   7        5.40        1.61      2.98 o 
   3   1   7      167.20      178.40      4.89 o 
   4   1   7      209.71      201.26      8.79 o 
   5   1   7      323.38      337.70     12.89 o 
   6   1   7      153.24      156.24     14.58 o 
  -9   2   7       31.88       52.14     18.12 o 
  -8   2   7       31.63       21.73     12.77 o 
  -7   2   7      330.74      331.05     10.45 o 
  -6   2   7      549.28      582.30     14.54 o 
  -5   2   7      282.01      285.58     14.75 o 
  -4   2   7      190.82      190.35      7.31 o 
  -3   2   7      395.64      382.00      9.90 o 
  -2   2   7       16.32       14.63      5.79 o 
  -1   2   7        0.65        4.66      4.81 o 
   0   2   7        2.77        3.81      3.24 o 
   1   2   7        0.42        1.40      4.61 o 
   2   2   7        7.61        5.26      4.26 o 
   3   2   7      252.83      247.98      7.91 o 
   4   2   7      105.87      101.05      9.51 o 
   5   2   7      162.24      142.81     11.69 o 
   6   2   7      162.21      155.21     14.18 o 
  -8   3   7       52.44       39.03     19.65 o 
  -7   3   7      180.12      156.50     12.35 o 
  -6   3   7      140.07      139.11      7.39 o 
  -5   3   7      103.05       91.35      8.45 o 
  -4   3   7       76.70       69.44      5.95 o 
  -3   3   7      126.72      129.38      6.95 o 
  -2   3   7       64.89       53.92      4.63 o 
  -1   3   7      277.55      306.95      8.79 o 
   0   3   7       34.87       38.48      5.98 o 
   1   3   7        5.54       -1.06      6.13 o 
   2   3   7      106.38       92.43      8.21 o 
   3   3   7       30.19       17.84      5.76 o 
   4   3   7        0.28        0.85      6.53 o 
   5   3   7       83.91       87.31     17.75 o 
  -8   4   7       87.47      157.09     36.72 o 
  -7   4   7        3.78        7.01      9.07 o 
  -6   4   7        3.43        1.75     14.61 o 
  -4   4   7      582.20      597.35     17.90 o 
  -3   4   7      814.83      871.51     17.46 o 
  -2   4   7      675.93      668.01     19.12 o 
  -1   4   7      526.47      526.41     13.32 o 
   0   4   7        0.93        0.23      4.78 o 
   1   4   7       24.16       27.24     13.48 o 
   2   4   7        5.10       11.49      5.95 o 
   3   4   7        3.55       10.45     10.59 o 
   4   4   7       26.24       19.62     10.63 o 
  -7   5   7       69.57      101.66     19.88 o 
  -6   5   7       26.81       30.93     14.66 o 
  -5   5   7       37.26       43.85     10.79 o 
  -4   5   7      563.13      624.03     21.42 o 
  -3   5   7     1028.65      977.96     45.08 o 
   0   5   7        3.50        4.98     10.13 o 
   1   5   7        0.18       13.60     10.05 o 
   2   5   7       30.12       27.87     16.66 o 
   3   5   7       99.22       78.63     12.29 o 
  -6   6   7       28.66       56.13     20.53 o 
  -5   6   7      114.39      124.37     15.50 o 
  -4   6   7       60.43       66.70     12.22 o 
  -3   6   7        7.55       18.38     14.41 o 
  -2   6   7       13.12       15.61     10.00 o 
  -1   6   7        1.29       -7.70      9.39 o 
   0   6   7        5.17        5.58     14.46 o 
   1   6   7      137.18      123.77     12.88 o 
  -4   7   7        4.99       49.91     24.06 o 
  -3   7   7       19.84       28.09     22.37 o 
  -2   7   7        2.35        0.18     12.85 o 
  -1   7   7       83.60      103.38     16.70 o 
   0   7   7      275.33      338.45     44.19 o 
  -3 -10   8       37.08       54.66     15.01 o 
  -2 -10   8        4.78       15.83     17.59 o 
  -1 -10   8       38.11       53.40     19.75 o 
   0 -10   8       19.49        0.95     15.41 o 
   1 -10   8      106.13      109.25     17.55 o 
   2 -10   8       79.21       57.65     17.69 o 
   3 -10   8      303.48      326.99     36.33 o 
  -4  -9   8       82.39       65.78     14.94 o 
  -3  -9   8       28.70       21.34      9.62 o 
  -2  -9   8       11.48       19.93      9.48 o 
  -1  -9   8       39.41       39.14      9.19 o 
   0  -9   8        6.03        1.71     10.25 o 
   1  -9   8       17.28       10.26      9.82 o 
   2  -9   8      128.77      122.22     11.17 o 
   3  -9   8      271.08      285.22     17.19 o 
  -5  -8   8      138.79      150.39     13.41 o 
  -4  -8   8      306.58      311.44     16.81 o 
  -3  -8   8       81.44       99.53      8.88 o 
  -2  -8   8       60.36       63.55      8.10 o 
  -1  -8   8       50.71       58.24      7.58 o 
   0  -8   8       74.79       61.63      7.28 o 
   1  -8   8        0.41       -5.09     10.34 o 
   2  -8   8       28.63       24.45      9.05 o 
   3  -8   8       55.34       53.95     10.14 o 
   4  -8   8       19.73       34.71     13.65 o 
   5  -8   8       75.19       71.04     15.34 o 
  -7  -7   8        3.12       14.86     21.47 o 
  -6  -7   8       80.76       84.41     15.66 o 
  -5  -7   8      197.69      215.45      9.68 o 
  -4  -7   8      758.33      781.02     15.17 o 
  -3  -7   8      330.60      320.14     17.10 o 
  -2  -7   8        1.34        6.71      6.01 o 
  -1  -7   8      139.29      135.91      5.58 o 
   0  -7   8        1.09        1.37      3.72 o 
   1  -7   8        0.43        2.24      7.58 o 
   2  -7   8       27.67       22.80      5.16 o 
   3  -7   8       21.77       49.46      8.01 o 
   5  -7   8        2.07      -13.89     16.18 o 
  -7  -6   8       32.48       40.32     12.52 o 
  -6  -6   8      207.31      194.63      9.82 o 
  -5  -6   8      519.03      528.36     11.80 o 
  -4  -6   8      534.49      589.30     14.81 o 
  -3  -6   8       27.32       32.13      7.68 o 
  -2  -6   8      157.64      160.18      6.79 o 
  -1  -6   8      281.80      291.17      6.44 o 
   0  -6   8        0.87       -1.69      4.89 o 
   1  -6   8      407.83      387.93      7.68 o 
   2  -6   8      683.69      677.53     11.66 o 
   3  -6   8       26.73       37.52     13.52 o 
   4  -6   8       88.63       80.24     10.93 o 
   5  -6   8        9.92        7.65     10.79 o 
   6  -6   8        0.29       14.64     21.19 o 
  -8  -5   8       89.85       85.17     14.74 o 
  -7  -5   8      366.73      352.14     14.24 o 
  -6  -5   8      204.35      197.27     12.46 o 
  -5  -5   8       89.12       81.33      6.52 o 
  -4  -5   8       55.23       58.39      3.33 o 
  -3  -5   8        4.20        5.61      3.43 o 
  -2  -5   8      379.44      385.33      7.28 o 
  -1  -5   8     1323.79     1335.45     16.12 o 
   0  -5   8     2350.42     2401.26     27.47 o 
   1  -5   8     1070.49     1081.21     18.65 o 
   2  -5   8        3.92        2.93      2.87 o 
   3  -5   8        2.37       -4.32      6.59 o 
   4  -5   8       61.98       56.55      9.57 o 
   5  -5   8        6.64        3.10      8.59 o 
   6  -5   8       39.06       32.84     13.23 o 
   7  -5   8      228.82      240.82     31.12 o 
  -8  -4   8      249.89      241.98     18.22 o 
  -7  -4   8       11.85        9.99      6.45 o 
  -6  -4   8       40.40       30.58      4.56 o 
  -5  -4   8      128.12      117.44      6.21 o 
  -4  -4   8      166.33      157.21      4.96 o 
  -3  -4   8      440.14      468.57      7.13 o 
  -2  -4   8     2107.73     2122.42     30.96 o 
  -1  -4   8     2321.00     2287.34     26.51 o 
   0  -4   8      603.91      597.92      7.88 o 
   1  -4   8      376.22      374.07      5.92 o 
   2  -4   8      274.90      278.29      6.47 o 
   3  -4   8        7.11        6.08      5.58 o 
   4  -4   8      105.77      108.99      8.56 o 
   5  -4   8      315.86      304.89     26.23 o 
   6  -4   8      197.61      188.99     21.42 o 
  -9  -3   8      419.03      452.30     37.83 o 
  -8  -3   8       88.12       82.52     19.12 o 
  -7  -3   8        7.05        3.78      5.62 o 
  -6  -3   8      153.24      163.08      7.38 o 
  -5  -3   8      124.11      121.10      4.70 o 
  -4  -3   8       33.40       33.10      3.66 o 
  -3  -3   8     1281.13     1274.75     17.76 o 
  -2  -3   8     1440.16     1473.17     21.59 o 
  -1  -3   8      724.47      724.48      9.16 o 
   0  -3   8       60.55       59.56      2.86 o 
   1  -3   8       16.34        8.99      3.55 o 
   2  -3   8       58.36       67.76      4.50 o 
   3  -3   8     1145.54     1175.62     17.69 o 
   4  -3   8      609.54      599.44     14.20 o 
   5  -3   8      442.52      453.01     28.58 o 
   6  -3   8        9.80        7.90     18.98 o 
  -9  -2   8       46.97       29.69     16.44 o 
  -8  -2   8        7.23      -17.15     17.15 o 
  -7  -2   8       16.95       11.99      5.47 o 
  -6  -2   8       66.73       71.54      6.88 o 
  -5  -2   8       40.88       42.20      3.90 o 
  -4  -2   8      475.90      469.91     13.11 o 
  -3  -2   8      125.89      134.62      4.47 o 
  -2  -2   8      292.64      309.98      6.01 o 
  -1  -2   8       13.42        8.65      2.74 o 
   0  -2   8        4.51        5.58      2.11 o 
   1  -2   8       14.00       10.68      2.20 o 
   2  -2   8      462.40      449.29      7.13 o 
   3  -2   8     1451.23     1503.63     23.36 o 
   4  -2   8      374.21      402.13      8.70 o 
   5  -2   8      102.95       94.89     10.63 o 
   7  -2   8       45.41       52.98     16.98 o 
  -9  -1   8       29.97       32.70      8.51 o 
  -8  -1   8       54.19       64.29      8.71 o 
  -7  -1   8       88.92       99.02      8.05 o 
  -6  -1   8      230.24      241.89      9.08 o 
  -5  -1   8      199.28      219.84      8.44 o 
  -4  -1   8      200.75      198.50      7.02 o 
  -3  -1   8      137.78      132.04      3.55 o 
  -2  -1   8       37.43       34.19      2.83 o 
  -1  -1   8      108.56      101.48      3.06 o 
   0  -1   8      121.13      120.75      3.90 o 
   1  -1   8      895.64      905.67     12.14 o 
   2  -1   8      468.01      482.43      8.60 o 
   3  -1   8       43.10       38.37      4.72 o 
   4  -1   8        9.82       14.78      6.30 o 
   5  -1   8       44.80       45.82      8.77 o 
   6  -1   8        9.41       38.22     18.04 o 
   7  -1   8        2.19        2.21     22.53 o 
  -9   0   8       24.70       21.79     10.25 o 
  -8   0   8      461.33      437.73     14.94 o 
  -7   0   8      354.19      347.27     11.69 o 
  -6   0   8      296.58      293.08      9.36 o 
  -5   0   8      299.84      310.56      8.41 o 
  -4   0   8      707.27      727.29     10.28 o 
  -3   0   8        6.05        9.37      3.84 o 
  -2   0   8       65.52       76.29      2.90 o 
  -1   0   8      118.07      109.65      3.50 o 
   0   0   8       10.71       12.57      3.50 o 
   1   0   8       92.08       86.14      3.75 o 
   2   0   8      523.64      525.56      9.47 o 
   3   0   8       88.51       82.10      5.02 o 
   4   0   8       82.20       89.48      7.10 o 
   5   0   8      150.74      158.70     10.89 o 
   6   0   8      213.75      198.31     16.70 o 
  -9   1   8        1.10      -22.36     22.36 o 
  -8   1   8       15.07       60.90     25.11 o 
  -7   1   8       68.32       72.07      8.71 o 
  -6   1   8      467.02      479.67     12.02 o 
  -5   1   8      453.92      477.50      9.88 o 
  -4   1   8      418.87      434.63     11.05 o 
  -3   1   8      325.36      346.64     11.88 o 
  -2   1   8      292.52      280.21      9.67 o 
  -1   1   8        6.23        6.76      4.35 o 
   0   1   8        0.58        3.64      3.12 o 
   1   1   8       45.50       48.40      3.55 o 
   2   1   8        7.07        1.00      4.06 o 
   3   1   8       37.47       35.11      6.79 o 
   4   1   8       73.59       74.00      8.37 o 
   5   1   8       13.58       24.45     13.20 o 
   6   1   8       18.07      -19.78     19.78 o 
  -8   2   8       27.05       -0.52     14.29 o 
  -7   2   8      112.39      113.29     10.34 o 
  -6   2   8      576.50      608.20     19.98 o 
  -5   2   8      716.88      751.06     18.49 o 
  -4   2   8      150.61      151.60     12.39 o 
  -3   2   8       47.45       40.98      6.99 o 
  -2   2   8       22.94       22.94      7.54 o 
  -1   2   8       12.73       11.77      8.82 o 
   0   2   8      169.59      168.86     10.80 o 
   1   2   8      353.46      365.42     12.06 o 
   2   2   8       66.84       56.64      4.59 o 
   3   2   8       25.64       25.60      7.81 o 
   4   2   8       14.96       16.87      9.68 o 
   5   2   8        1.25       19.65     18.42 o 
  -8   3   8       24.76       32.91     28.01 o 
  -7   3   8      185.03      183.53     27.32 o 
  -6   3   8      109.54      121.31     29.38 o 
  -5   3   8        0.91       12.77      8.59 o 
  -4   3   8        0.68       10.37     15.00 o 
  -3   3   8       44.01       37.88      6.79 o 
  -2   3   8      226.09      198.77      8.02 o 
  -1   3   8      717.33      749.77     15.35 o 
   0   3   8      386.96      408.74     14.41 o 
   1   3   8       83.33       95.67      6.28 o 
   2   3   8       26.27       20.59      8.53 o 
   3   3   8       15.63       16.84      8.33 o 
   4   3   8       85.37       86.45     10.25 o 
  -8   4   8       23.42       17.23     22.16 o 
  -7   4   8        6.50      -18.25     18.25 o 
  -6   4   8       23.90        6.58     18.84 o 
  -5   4   8      194.55      194.36     13.71 o 
  -4   4   8       20.82        5.49      9.17 o 
  -3   4   8      154.59      157.90     10.08 o 
  -2   4   8      446.70      500.00     15.00 o 
  -1   4   8      740.63      830.20     20.41 o 
   0   4   8      185.78      194.29     10.17 o 
   1   4   8       10.63      -10.08     16.04 o 
   2   4   8      101.58       57.42     13.77 o 
   3   4   8        0.69       10.51     20.21 o 
   4   4   8       11.36      -24.36     24.36 o 
  -7   5   8       50.53       44.52     31.99 o 
  -6   5   8       40.22       57.85     19.62 o 
  -5   5   8       14.10        0.92     13.55 o 
  -4   5   8      243.95      245.66     26.95 o 
  -2   5   8      284.35      286.67     19.39 o 
  -1   5   8      117.53      115.29     11.94 o 
   0   5   8        2.08       14.98      9.30 o 
   1   5   8        3.59       -5.92     16.23 o 
  -5   6   8       25.71       73.80     24.55 o 
  -4   6   8      141.32      153.18     18.21 o 
  -3   6   8       16.41       26.00     21.31 o 
  -2   6   8        0.30        5.92     23.19 o 
  -1   6   8       12.92        9.39     18.64 o 
   0   6   8        9.07       37.32     24.89 o 
   1   6   8      121.10      155.38     35.71 o 
  -1 -10   9       21.93       38.02     17.26 o 
   0 -10   9       44.90       58.65     12.62 o 
   1 -10   9        7.96       -9.28     19.53 o 
   2 -10   9        1.77      -16.87     20.90 o 
  -4  -9   9       39.79       21.90     11.09 o 
  -3  -9   9      109.64       84.62     20.88 o 
  -2  -9   9      159.19      162.70     12.34 o 
  -1  -9   9       30.96       31.10     12.17 o 
   0  -9   9        7.21       -0.72     23.91 o 
   1  -9   9        9.69       12.62     10.11 o 
   2  -9   9       23.86       18.09     21.68 o 
   4  -9   9        1.30      -10.59     24.16 o 
  -6  -8   9       10.93      -19.08     19.08 o 
  -5  -8   9       14.98       -0.69     33.48 o 
  -4  -8   9      255.49      248.53     16.13 o 
  -3  -8   9     1084.51     1111.21     25.25 o 
  -2  -8   9      890.23      904.04     31.68 o 
  -1  -8   9      166.81      173.39      8.56 o 
   0  -8   9       66.46       63.92      8.53 o 
   1  -8   9       40.37       44.52     11.92 o 
   2  -8   9       18.04       32.61      9.22 o 
   3  -8   9       40.38       48.08     14.64 o 
   4  -8   9      114.20      123.37     15.29 o 
  -6  -7   9        1.53       -2.66     10.46 o 
  -5  -7   9      113.72      136.57     18.65 o 
  -4  -7   9      698.23      715.17     15.98 o 
  -3  -7   9      465.01      459.57     16.35 o 
  -2  -7   9      686.06      696.11     15.17 o 
  -1  -7   9      190.21      189.43      9.74 o 
   0  -7   9       41.65       35.31      4.50 o 
   1  -7   9        5.76        5.95      6.67 o 
   2  -7   9      257.62      243.61      9.19 o 
   4  -7   9       47.00       37.46     14.31 o 
   5  -7   9        3.64      -19.07     19.07 o 
  -7  -6   9        4.17       -1.26     19.68 o 
  -6  -6   9      112.47      116.54     16.41 o 
  -5  -6   9      152.20      152.75      8.96 o 
  -4  -6   9      400.17      403.50     10.93 o 
  -3  -6   9        7.98       10.10      5.38 o 
  -2  -6   9      229.10      227.20      8.05 o 
  -1  -6   9        1.79        0.00      4.58 o 
   0  -6   9      786.11      808.05     15.14 o 
   1  -6   9      422.72      439.71      9.47 o 
   2  -6   9      787.77      840.12     16.12 o 
   3  -6   9      113.35      126.55     17.62 o 
   4  -6   9        6.66       10.08      9.28 o 
   5  -6   9      133.97      119.59     17.92 o 
   6  -6   9       89.31      113.97     19.85 o 
  -8  -5   9       72.01       65.27     13.61 o 
  -7  -5   9      219.44      205.58     18.61 o 
  -6  -5   9       95.05       95.96     10.54 o 
  -5  -5   9       24.89       29.73      7.01 o 
  -4  -5   9       81.11       78.35      4.35 o 
  -3  -5   9      508.85      501.90      8.79 o 
  -2  -5   9       25.97       31.21      4.27 o 
  -1  -5   9      607.21      611.32      8.65 o 
   0  -5   9     1199.07     1237.92     16.72 o 
   1  -5   9     2155.94     2202.41     25.80 o 
   2  -5   9      910.86      856.35     17.86 o 
   3  -5   9       44.21       35.97      7.64 o 
   4  -5   9      112.63      106.62     10.46 o 
   5  -5   9        5.30       -4.84     17.29 o 
   6  -5   9        2.32       -3.10     13.38 o 
  -8  -4   9      475.65      478.10     24.82 o 
  -7  -4   9      454.37      426.13     18.04 o 
  -6  -4   9        4.14       -9.53     12.51 o 
  -5  -4   9       41.82       34.79      5.01 o 
  -4  -4   9      451.56      459.49      9.99 o 
  -3  -4   9      146.87      142.44      6.41 o 
  -2  -4   9      138.39      139.42      5.85 o 
  -1  -4   9      767.59      727.72     10.30 o 
   0  -4   9      895.20      875.86     11.77 o 
   1  -4   9      423.19      413.79      7.47 o 
   2  -4   9       51.27       41.87      4.70 o 
   3  -4   9       31.59       24.25      5.12 o 
   4  -4   9       57.31       64.00     11.59 o 
   5  -4   9      305.77      329.02     19.04 o 
   6  -4   9      107.68      127.14     21.13 o 
  -9  -3   9      483.83      553.50     46.51 o 
  -7  -3   9       89.82       94.16     10.19 o 
  -6  -3   9       10.28        8.05      4.55 o 
  -5  -3   9       16.42       16.92      4.03 o 
  -4  -3   9       26.23       24.85      4.13 o 
  -3  -3   9      302.04      294.97      7.62 o 
  -2  -3   9      236.29      219.84      5.84 o 
  -1  -3   9       73.69       68.64      3.52 o 
   0  -3   9       11.14        9.04      2.81 o 
   1  -3   9       92.11       91.93      5.64 o 
   2  -3   9        0.55        1.71      3.07 o 
   3  -3   9      342.52      367.51      9.80 o 
   4  -3   9      674.08      683.45     25.15 o 
   5  -3   9      414.35      451.70     34.01 o 
   6  -3   9      172.35      193.70     14.80 o 
  -9  -2   9      206.56      221.56     23.42 o 
  -8  -2   9      222.67      186.84     16.96 o 
  -7  -2   9      244.68      216.81     11.51 o 
  -6  -2   9      356.07      352.30     12.26 o 
  -5  -2   9      294.66      289.19      7.96 o 
  -4  -2   9      118.09      122.10      6.79 o 
  -3  -2   9      439.92      435.60      9.40 o 
  -2  -2   9       54.01       55.72      3.61 o 
  -1  -2   9      203.04      188.08      4.90 o 
   0  -2   9       11.32       10.66      3.66 o 
   1  -2   9       92.43       92.41      3.49 o 
   2  -2   9      411.06      421.43     13.32 o 
   3  -2   9      776.02      790.01     13.77 o 
   4  -2   9      333.17      330.29      9.99 o 
   5  -2   9      289.17      299.82     19.96 o 
   6  -2   9       25.97       38.37     17.69 o 
  -8  -1   9       37.86       46.16      8.27 o 
  -7  -1   9      225.40      195.43     10.26 o 
  -6  -1   9      284.95      303.76     11.89 o 
  -5  -1   9       76.78       71.88      6.18 o 
  -4  -1   9      365.14      356.92      6.47 o 
  -3  -1   9       73.46       74.77      3.47 o 
  -2  -1   9       11.45        8.88      3.96 o 
  -1  -1   9       42.51       38.55      3.50 o 
   0  -1   9       20.89       19.70      3.43 o 
   1  -1   9      432.28      438.64      9.79 o 
   2  -1   9        0.43       -0.34      3.12 o 
   3  -1   9      164.17      167.01      7.28 o 
   4  -1   9       26.90       26.68      9.23 o 
   5  -1   9       59.03       44.09     12.15 o 
  -9   0   9       17.25       18.13     13.46 o 
  -8   0   9        0.38       26.98     11.85 o 
  -7   0   9        4.20       15.03     15.37 o 
  -6   0   9       69.11       79.30      7.44 o 
  -5   0   9      123.91      125.11      5.41 o 
  -4   0   9      669.48      705.27     19.47 o 
  -3   0   9      470.05      460.90     10.88 o 
  -2   0   9      554.85      600.03     11.40 o 
  -1   0   9       26.23       33.51      2.43 o 
   0   0   9        5.85        4.23      3.35 o 
   1   0   9       97.32       97.93      6.53 o 
   2   0   9       33.34       33.19      4.26 o 
   3   0   9        1.58        0.66      7.04 o 
   4   0   9      167.29      167.60      8.14 o 
   5   0   9      105.33      109.47     23.34 o 
  -9   1   9       21.07       66.66     24.16 o 
  -8   1   9       17.07       43.21     15.09 o 
  -7   1   9       44.85       38.92     10.02 o 
  -6   1   9       27.52       24.32      7.82 o 
  -5   1   9      701.61      740.97     15.43 o 
  -4   1   9     1767.46     1820.40     40.47 o 
  -3   1   9      542.58      558.79     20.10 o 
  -2   1   9      338.97      335.69     11.06 o 
  -1   1   9        8.34       12.82      5.30 o 
   0   1   9       30.93       31.48      3.06 o 
   1   1   9        0.87       10.08      6.01 o 
   2   1   9      221.22      222.01      9.40 o 
   3   1   9       31.68       34.90      8.13 o 
   4   1   9       86.96       90.72     16.60 o 
   5   1   9       32.99       29.73     22.07 o 
  -7   2   9        5.60       -0.49     11.43 o 
  -6   2   9      181.31      154.49     12.82 o 
  -5   2   9      439.90      454.76     14.95 o 
  -4   2   9      261.44      265.52     17.09 o 
  -3   2   9       38.20       28.95      7.82 o 
  -2   2   9       61.20       52.72      5.09 o 
  -1   2   9       28.97       26.43      8.41 o 
   0   2   9      397.63      419.65     15.10 o 
   1   2   9      430.99      425.79     13.72 o 
   2   2   9      188.34      187.50     10.19 o 
   3   2   9        6.94       -1.55      6.32 o 
   4   2   9       28.51       18.18     15.26 o 
  -7   3   9       97.99      118.67     15.50 o 
  -6   3   9      137.54      138.45     16.23 o 
  -5   3   9       29.21       46.93     14.12 o 
  -4   3   9       35.76       42.63     10.88 o 
  -3   3   9        5.55       -1.18      8.76 o 
  -2   3   9       71.55       67.78      8.99 o 
  -1   3   9      382.61      408.86     15.27 o 
   0   3   9     1096.37     1157.48     29.52 o 
   1   3   9      752.50      723.88     36.23 o 
   2   3   9       31.11       30.03      9.50 o 
   3   3   9       16.67       33.33     17.67 o 
   4   3   9       22.47        3.60     16.18 o 
  -7   4   9       16.59      -13.63     13.63 o 
  -6   4   9       62.85       34.30     17.90 o 
  -5   4   9      193.04      208.95     17.72 o 
  -4   4   9       99.88      154.12     30.70 o 
  -3   4   9       15.04        4.81     12.78 o 
  -2   4   9      212.05      222.47     18.99 o 
  -1   4   9      371.82      399.21     16.53 o 
   0   4   9      196.74      191.37     16.04 o 
   1   4   9       37.90       33.76     20.71 o 
   2   4   9        1.53       -8.56     13.21 o 
  -5   5   9       93.14       87.46     16.07 o 
  -4   5   9        5.38      -25.09     25.09 o 
  -3   5   9       40.18       40.89     12.65 o 
  -2   5   9       36.59       14.72     21.30 o 
  -1   5   9       20.91       14.98      8.84 o 
   1   5   9        3.19      -17.79     17.79 o 
  -1 -10  10       33.18       20.59     13.43 o 
   0 -10  10       26.83      -21.07     21.07 o 
  -4  -9  10        0.45      -14.14     14.14 o 
  -3  -9  10       24.78        8.53     14.21 o 
  -2  -9  10      233.13      235.91     18.59 o 
  -1  -9  10      626.42      617.84     26.48 o 
   0  -9  10      144.37      128.81     12.97 o 
   1  -9  10       49.90       37.20     15.10 o 
   3  -9  10      109.01       99.02     19.35 o 
  -5  -8  10       13.34        3.61     14.54 o 
  -4  -8  10        0.40      -21.13     21.82 o 
  -3  -8  10      212.50      213.57     10.22 o 
  -2  -8  10      707.12      735.88     18.99 o 
  -1  -8  10      355.36      354.60     13.68 o 
   0  -8  10       94.68      121.94     17.73 o 
   1  -8  10        1.39        9.93     15.80 o 
   2  -8  10       29.58       26.00     12.17 o 
   3  -8  10        0.47       -9.59     19.67 o 
  -6  -7  10       33.03       27.57     12.95 o 
  -5  -7  10        0.41       -5.72     11.72 o 
  -4  -7  10      464.39      450.33     13.28 o 
  -3  -7  10     1226.78     1211.44     29.92 o 
  -2  -7  10      414.33      426.73     13.26 o 
  -1  -7  10        3.75        8.74      6.38 o 
   0  -7  10       44.76       32.67      8.57 o 
   1  -7  10       29.08       16.70      9.73 o 
   2  -7  10      163.49      159.51     13.00 o 
   3  -7  10      510.22      508.85     37.92 o 
   4  -7  10      512.20      515.19     23.28 o 
   5  -7  10       11.91       31.99     17.24 o 
  -6  -6  10      110.70      113.37      9.62 o 
  -5  -6  10      165.02      151.57     10.96 o 
  -4  -6  10      159.71      157.61     10.13 o 
  -3  -6  10        4.86        5.06      5.69 o 
  -2  -6  10        4.06       11.02      5.06 o 
  -1  -6  10       68.03       53.84      7.11 o 
   0  -6  10       27.40       43.84      6.42 o 
   1  -6  10      390.06      407.15     13.77 o 
   2  -6  10     1458.48     1481.50     30.59 o 
   3  -6  10      660.83      708.68     38.57 o 
   4  -6  10      112.78       78.55     14.40 o 
  -7  -5  10      253.58      200.71     25.58 o 
  -6  -5  10      367.34      393.82     13.75 o 
  -5  -5  10       53.41       54.26      8.87 o 
  -4  -5  10       22.39       18.59      5.27 o 
  -3  -5  10      129.18      128.98      4.38 o 
  -2  -5  10      381.84      380.86      7.79 o 
  -1  -5  10       20.94       20.48      3.26 o 
   0  -5  10      575.19      569.02     15.29 o 
   1  -5  10      137.45      161.05      8.99 o 
   2  -5  10      665.92      661.54     35.82 o 
   3  -5  10       78.33       80.99      8.65 o 
   4  -5  10        4.53       25.40     12.69 o 
   5  -5  10        0.29       10.17     17.38 o 
  -8  -4  10      202.75      228.28     19.95 o 
  -7  -4  10      351.74      361.58     18.27 o 
  -6  -4  10       67.84       71.16      7.96 o 
  -5  -4  10       42.36       43.69      5.99 o 
  -4  -4  10        5.36        5.75      5.10 o 
  -3  -4  10       56.94       55.10      3.80 o 
  -2  -4  10       74.56       74.72      4.90 o 
  -1  -4  10      117.15      110.51      5.67 o 
   0  -4  10      127.69      132.33      4.53 o 
   1  -4  10      180.64      181.46      6.81 o 
   2  -4  10       48.61       48.13      7.31 o 
   3  -4  10        0.54        8.39      9.07 o 
   4  -4  10       34.94       52.97     24.40 o 
  -8  -3  10       99.07      136.48     16.73 o 
  -7  -3  10      222.24      227.40     18.19 o 
  -6  -3  10      156.95      148.45     10.05 o 
  -5  -3  10      342.96      353.70     10.65 o 
  -4  -3  10       23.40       26.34      4.07 o 
  -3  -3  10       30.16       31.59      3.76 o 
  -2  -3  10       51.76       56.78      3.78 o 
  -1  -3  10       23.49       17.35      3.40 o 
   0  -3  10       54.10       54.47      4.36 o 
   1  -3  10        1.03        2.37      3.50 o 
   2  -3  10        4.49        6.99      4.56 o 
   3  -3  10        2.20        2.57      7.94 o 
   4  -3  10      171.65      180.37     13.29 o 
  -8  -2  10       65.10       64.71     11.46 o 
  -7  -2  10      253.04      231.61     12.02 o 
  -6  -2  10      365.53      371.32     10.36 o 
  -5  -2  10      684.59      658.91     13.71 o 
  -4  -2  10      200.96      196.09      8.87 o 
  -3  -2  10      132.26      133.19      6.84 o 
  -2  -2  10       77.78       68.73      4.21 o 
  -1  -2  10      301.68      312.45      7.54 o 
   0  -2  10      310.39      332.84      9.51 o 
   1  -2  10      123.26      125.59      5.42 o 
   2  -2  10        6.69       -1.48      7.48 o 
   3  -2  10        5.81        4.82      8.77 o 
   4  -2  10       25.45       26.77     11.62 o 
   5  -2  10       52.57       72.62     11.77 o 
  -8  -1  10      161.88      144.61     19.82 o 
  -7  -1  10      152.66      125.51     15.35 o 
  -6  -1  10      162.19      147.19     12.78 o 
  -5  -1  10       64.92       62.23      5.56 o 
  -4  -1  10        7.51        5.27      2.47 o 
  -3  -1  10      611.65      611.11     12.00 o 
  -2  -1  10      469.69      492.74      9.96 o 
  -1  -1  10      233.04      244.60      8.11 o 
   0  -1  10      590.09      605.59     12.62 o 
   1  -1  10      181.37      170.49      5.45 o 
   2  -1  10       20.51       15.55      5.15 o 
   3  -1  10       22.60       27.24      7.62 o 
   4  -1  10        1.82      -12.22     12.42 o 
  -8   0  10       10.63       23.63     27.09 o 
  -7   0  10        8.60        7.13     10.40 o 
  -6   0  10      138.76      146.84      9.40 o 
  -5   0  10       64.41       50.88     14.15 o 
  -4   0  10      251.13      250.22      9.97 o 
  -3   0  10      751.82      794.79     16.17 o 
  -2   0  10     1018.32     1065.86     22.74 o 
  -1   0  10      558.63      595.20     10.88 o 
   0   0  10        2.00        2.32      4.50 o 
   1   0  10      163.85      150.91      8.96 o 
   2   0  10        5.84       -0.37      5.96 o 
   3   0  10        0.66        4.50      6.73 o 
   4   0  10        9.77        5.41     10.57 o 
  -7   1  10       95.66       85.44     13.98 o 
  -6   1  10       24.91       36.83     17.81 o 
  -4   1  10      477.88      494.36     21.99 o 
  -3   1  10      553.17      550.43     20.91 o 
  -2   1  10      197.33      207.98      8.37 o 
  -1   1  10        6.80       -1.08      7.25 o 
   0   1  10        7.18       12.60      7.15 o 
   1   1  10        0.79       -0.68      5.49 o 
   2   1  10      303.18      303.20     11.08 o 
   3   1  10      260.30      248.71     13.66 o 
   4   1  10      147.70      131.86     12.14 o 
  -8   2  10       20.53        4.41     22.30 o 
  -7   2  10        6.85       22.93     30.58 o 
  -6   2  10       22.71       26.31     10.19 o 
  -5   2  10      220.66      199.17     14.74 o 
  -4   2  10      164.47      160.87     10.05 o 
  -3   2  10        0.66       -4.12      8.60 o 
  -2   2  10        7.83        7.38      8.39 o 
  -1   2  10       24.57       26.64     12.32 o 
   0   2  10       30.78       28.10     16.01 o 
   1   2  10      300.00      280.78     13.89 o 
   2   2  10      612.24      596.06     26.32 o 
   3   2  10      104.17      108.78     10.30 o 
  -7   3  10      161.90      189.59     24.16 o 
  -6   3  10       94.81      134.70     37.22 o 
  -5   3  10       41.07       33.91     19.13 o 
  -4   3  10       46.29       48.48      9.36 o 
  -3   3  10      114.39      113.23     13.48 o 
  -2   3  10        0.35      -13.66     13.66 o 
  -1   3  10       84.50       80.73      9.22 o 
   0   3  10      286.47      284.12     26.15 o 
   1   3  10      335.88      359.50     21.39 o 
   2   3  10      207.80      237.87     23.68 o 
  -6   4  10       87.49       65.75     20.85 o 
  -5   4  10       15.11       10.59     21.73 o 
  -4   4  10       21.36       15.15     14.75 o 
  -3   4  10        0.21       10.46     21.04 o 
  -2   4  10       10.10       -8.64     12.75 o 
   0   4  10      138.78      125.71     21.13 o 
   1   4  10       36.31       14.44     19.68 o 
  -3   5  10        8.60      -18.24     18.24 o 
  -2   5  10        0.37      -33.08     33.08 o 
  -1   5  10        0.72      -22.20     24.42 o 
  -3  -9  11        0.71       63.02     29.98 o 
  -2  -9  11       52.04        3.98     27.07 o 
  -1  -9  11      582.95      565.58     21.74 o 
   0  -9  11      518.94      523.95     19.71 o 
   2  -9  11       95.32       97.76     25.25 o 
  -5  -8  11      224.37      166.11     27.69 o 
  -4  -8  11      153.63      152.29     15.20 o 
  -3  -8  11        7.39        2.26     10.31 o 
  -2  -8  11      335.00      297.33     25.49 o 
  -1  -8  11      669.31      659.08     18.72 o 
   0  -8  11      121.63      108.32     14.31 o 
   1  -8  11       49.15       22.86      9.53 o 
   2  -8  11       21.63       68.56     27.00 o 
   3  -8  11        1.44       10.43     18.61 o 
  -5  -7  11       11.88       22.77      8.31 o 
  -4  -7  11        1.94        4.18      9.08 o 
  -3  -7  11       32.58       29.01     10.26 o 
  -2  -7  11      174.92      166.78      8.30 o 
  -1  -7  11        4.20        3.03      8.94 o 
   0  -7  11       27.57       23.79      8.85 o 
   1  -7  11        1.17       -7.45      9.83 o 
   2  -7  11       53.80       45.36     11.65 o 
   3  -7  11      282.27      272.38     27.60 o 
   4  -7  11      407.69      449.52     39.92 o 
  -6  -6  11      147.79      139.17     11.00 o 
  -5  -6  11      121.97      121.35      9.88 o 
  -4  -6  11      344.23      361.52     16.17 o 
  -3  -6  11      116.65      100.28      9.42 o 
  -2  -6  11       50.51       46.77      7.16 o 
  -1  -6  11       80.00       77.71      5.92 o 
   0  -6  11       26.62       30.53     10.03 o 
   1  -6  11      109.83      107.92      8.01 o 
   2  -6  11      253.21      246.84     13.48 o 
   3  -6  11      498.50      493.25     18.72 o 
  -6  -5  11      440.04      445.32     29.26 o 
  -5  -5  11      228.98      214.31     11.28 o 
  -4  -5  11       61.07       65.29      5.73 o 
  -3  -5  11       11.86       14.57      4.75 o 
  -2  -5  11        0.93        2.24      4.50 o 
  -1  -5  11      108.32      102.51      6.79 o 
   0  -5  11       24.25       23.94      4.66 o 
   1  -5  11       62.88       55.53      9.27 o 
   2  -5  11      263.55      292.60     11.42 o 
   3  -5  11      144.20      127.98     10.17 o 
   4  -5  11       89.08       72.13     14.11 o 
   5  -5  11       19.29       45.27     27.60 o 
  -7  -4  11      116.84      117.18     13.66 o 
  -6  -4  11      232.03      213.70     11.09 o 
  -5  -4  11      248.38      245.36      8.90 o 
  -4  -4  11      670.96      679.36     12.46 o 
  -3  -4  11      245.24      259.16      8.57 o 
  -2  -4  11       17.10       19.19      4.72 o 
  -1  -4  11       50.30       39.81      5.02 o 
   0  -4  11        0.46        1.55      4.24 o 
   1  -4  11       49.80       43.02      5.39 o 
   2  -4  11       50.87       62.59      8.51 o 
   3  -4  11       13.57       21.37     10.86 o 
   4  -4  11       69.58       72.17     14.26 o 
   5  -4  11      108.64       87.62     22.65 o 
  -8  -3  11       11.95       -6.39     18.07 o 
  -7  -3  11       23.57       19.10     13.61 o 
  -6  -3  11       60.66       59.31      6.81 o 
  -5  -3  11      568.58      584.22     14.57 o 
  -4  -3  11      706.06      733.25     14.74 o 
  -3  -3  11      223.61      216.48      6.53 o 
  -2  -3  11       12.04        5.90      6.33 o 
  -1  -3  11        1.08       -1.38      4.24 o 
   0  -3  11        7.39        0.52      5.02 o 
   1  -3  11       30.35       25.69      6.58 o 
   2  -3  11       70.98       66.21     11.06 o 
   3  -3  11       20.44       18.50      8.36 o 
   4  -3  11        0.36        7.67     12.26 o 
   5  -3  11        1.15        3.21     15.92 o 
  -8  -2  11        2.84        8.47     17.99 o 
  -7  -2  11       88.02       88.09      8.60 o 
  -6  -2  11      236.39      212.34     12.46 o 
  -5  -2  11      381.52      365.48     13.21 o 
  -4  -2  11       33.13       33.02      6.84 o 
  -3  -2  11       83.16       87.08      5.67 o 
  -2  -2  11       45.76       36.89      6.58 o 
  -1  -2  11       81.38       74.85      5.47 o 
   0  -2  11       16.15        5.96      5.29 o 
   1  -2  11      267.67      255.97     13.02 o 
   2  -2  11       39.72       63.51     11.09 o 
   3  -2  11       43.84       37.06     14.71 o 
   4  -2  11       27.01       15.83     18.12 o 
  -7  -1  11      162.07      191.84     18.18 o 
  -6  -1  11       24.12       29.43     10.93 o 
  -5  -1  11       14.65       -1.78      6.95 o 
  -4  -1  11       70.47       62.99      8.13 o 
  -3  -1  11       23.82       12.39      5.93 o 
  -2  -1  11      669.97      677.37     17.92 o 
  -1  -1  11     1821.99     1919.25     42.59 o 
   0  -1  11      912.22      937.00     30.26 o 
   1  -1  11      217.74      200.02      9.83 o 
   2  -1  11       18.23       22.25      8.99 o 
   3  -1  11       13.03       20.71      8.96 o 
   4  -1  11       12.63       11.39     15.47 o 
  -8   0  11       77.45       86.45     25.69 o 
  -7   0  11        1.57        1.72     13.12 o 
  -6   0  11       38.77       25.78     15.32 o 
  -5   0  11      122.60      123.19      8.96 o 
  -4   0  11       15.41       17.10      6.52 o 
  -3   0  11      532.22      506.42     15.52 o 
  -2   0  11      641.43      649.74     17.21 o 
  -1   0  11      636.42      658.23     20.91 o 
   0   0  11      369.03      364.51     14.15 o 
   1   0  11       10.24       12.71      9.73 o 
   2   0  11       89.11       72.76      7.96 o 
   3   0  11        7.29        6.19     15.61 o 
   4   0  11      120.75       99.99     27.41 o 
  -7   1  11       55.50       58.39     19.04 o 
  -6   1  11      100.31      107.02     13.00 o 
  -5   1  11       18.48       16.86     12.23 o 
  -4   1  11      103.46      101.20      8.88 o 
  -3   1  11      272.57      293.86     13.17 o 
  -2   1  11      178.33      194.13     10.16 o 
  -1   1  11       57.91       53.35      9.88 o 
   0   1  11        0.23      -14.32     23.36 o 
   1   1  11        1.19       21.07     19.68 o 
   2   1  11       86.30       99.79     12.11 o 
   3   1  11      135.10       81.44     25.63 o 
  -7   2  11        7.29       -1.86     26.44 o 
  -6   2  11       28.61       15.29     19.62 o 
  -4   2  11       58.67       69.87     15.27 o 
  -3   2  11        1.18      -12.23     13.45 o 
  -1   2  11       11.16       15.49      7.76 o 
   0   2  11       22.40       34.01     18.95 o 
   1   2  11       84.14       77.15      9.51 o 
   2   2  11      333.63      332.90     17.99 o 
  -6   3  11       40.71       44.64     17.36 o 
  -5   3  11       33.04       50.62     14.06 o 
  -4   3  11        3.40       -3.64     18.82 o 
  -3   3  11       31.20       42.70     14.75 o 
  -2   3  11       45.97       45.68     21.08 o 
   0   3  11       18.06       15.89     27.18 o 
   1   3  11       83.07       45.81     16.40 o 
  -4   4  11       14.47      -18.21     18.21 o 
  -3   4  11       12.76      -22.11     22.11 o 
  -1   4  11        1.44      -14.52     27.17 o 
  -1  -9  12      163.60      185.38     20.31 o 
  -4  -8  12        5.30       -8.96     14.06 o 
  -2  -8  12       24.46       29.87     14.28 o 
  -1  -8  12      293.19      288.11     14.35 o 
   0  -8  12       69.78       77.12     18.07 o 
   1  -8  12       45.90       44.58     15.00 o 
   2  -8  12       33.33       67.06     16.29 o 
  -5  -7  12        1.09        3.60     14.20 o 
  -4  -7  12       29.89       28.98     23.59 o 
  -3  -7  12       45.40       32.38      9.30 o 
  -2  -7  12       26.37       24.57     13.08 o 
  -1  -7  12        5.01        8.21      9.45 o 
   0  -7  12       41.13       24.34      8.99 o 
   1  -7  12        0.43       -4.98      8.74 o 
   3  -7  12       74.02       67.81     30.46 o 
  -6  -6  12      181.53      203.60     17.38 o 
  -5  -6  12      255.09      259.44     15.17 o 
  -4  -6  12       20.21       11.22      8.45 o 
  -3  -6  12       48.70       49.31      9.08 o 
  -2  -6  12      112.73      116.57      8.67 o 
  -1  -6  12        2.02       -8.31     10.26 o 
   0  -6  12       50.59       44.87      6.64 o 
   1  -6  12        2.67        8.50     11.40 o 
   2  -6  12        4.53        4.01     12.05 o 
   3  -6  12       21.91       32.22     16.64 o 
  -6  -5  12       77.82       74.76     14.01 o 
  -5  -5  12       28.97       37.42      9.79 o 
  -4  -5  12      201.78      188.26     16.61 o 
  -3  -5  12      211.93      223.04     10.88 o 
  -2  -5  12      225.87      225.67     10.05 o 
  -1  -5  12      167.18      184.35      8.27 o 
   0  -5  12       89.52       74.16      9.25 o 
   1  -5  12        1.38       -5.53      8.07 o 
   2  -5  12       22.45       26.08     14.81 o 
   4  -5  12       29.84       25.86     16.41 o 
  -6  -4  12       18.84       25.94     14.14 o 
  -5  -4  12       41.01       37.11     10.68 o 
  -4  -4  12      347.91      353.83     13.55 o 
  -3  -4  12      865.40      898.17     17.03 o 
  -2  -4  12      529.99      539.73     12.25 o 
  -1  -4  12       30.30       38.46      5.22 o 
   0  -4  12       24.84       21.67      6.61 o 
   1  -4  12       38.64       30.44      7.70 o 
   2  -4  12        1.57       13.02     10.86 o 
   4  -4  12       66.01       74.69     20.79 o 
  -7  -3  12       20.03       18.29     15.75 o 
  -6  -3  12       53.62       29.84     12.15 o 
  -5  -3  12      256.00      237.84      9.47 o 
  -4  -3  12      842.29      863.34     24.97 o 
  -3  -3  12      413.23      434.47     12.35 o 
  -2  -3  12      136.34      114.91      7.13 o 
  -1  -3  12       80.12       65.97      6.24 o 
   0  -3  12       20.09       18.65      7.76 o 
   1  -3  12       82.12       72.96      8.48 o 
   2  -3  12      248.61      240.75      9.39 o 
   3  -3  12      137.13      156.60     13.34 o 
   4  -3  12       63.55       53.92     19.65 o 
  -7  -2  12       14.25       -5.07     15.04 o 
  -6  -2  12       58.92       59.05     11.79 o 
  -5  -2  12      246.36      249.45     11.32 o 
  -4  -2  12       71.71       62.56      6.39 o 
  -3  -2  12       88.67       79.90      8.45 o 
  -2  -2  12      147.43      133.39      8.54 o 
  -1  -2  12       59.50       47.76      5.85 o 
   0  -2  12      346.05      338.02     12.95 o 
   1  -2  12      618.15      594.74     36.14 o 
   2  -2  12      379.36      405.83     15.77 o 
   3  -2  12       18.53       13.43     11.59 o 
  -7  -1  12      137.80      133.13     15.86 o 
  -6  -1  12       28.15       35.96     10.14 o 
  -5  -1  12        8.71       10.60      9.63 o 
  -4  -1  12      169.38      174.11     14.18 o 
  -3  -1  12       36.20       37.62      8.79 o 
  -2  -1  12        1.51       -8.85      8.85 o 
  -1  -1  12      193.89      208.86     15.34 o 
   0  -1  12      381.78      386.29     21.53 o 
   1  -1  12      638.80      639.64     22.22 o 
   2  -1  12       25.27       27.61     11.08 o 
   3  -1  12       23.91        9.82     16.73 o 
  -7   0  12       94.37       99.43     24.91 o 
  -6   0  12        2.50      -10.80     16.00 o 
  -5   0  12       25.05       12.34      9.77 o 
  -4   0  12      117.45      103.41     12.40 o 
  -3   0  12        2.29        5.12      9.59 o 
  -2   0  12      259.69      279.57     21.30 o 
  -1   0  12      360.04      367.72     19.38 o 
   0   0  12       75.15       67.00     11.03 o 
   1   0  12       85.84       72.01     13.78 o 
   2   0  12        5.56       22.73     16.40 o 
   3   0  12       45.77       43.44     16.98 o 
  -6   1  12       30.12       18.69     16.72 o 
  -5   1  12        2.87       -9.40     22.88 o 
  -4   1  12       24.54       21.50     12.72 o 
  -3   1  12      108.79       77.20     14.61 o 
  -2   1  12       10.07       22.94     17.59 o 
  -1   1  12        0.21        7.10     13.05 o 
   0   1  12        5.15        1.72     12.82 o 
   2   1  12        4.93       -1.51     14.63 o 
  -5   2  12       44.91       25.69     32.02 o 
  -4   2  12       65.82       71.19     17.29 o 
  -3   2  12       40.57       14.92     11.72 o 
  -2   2  12        3.62        2.03     10.69 o 
  -1   2  12        2.40       -9.00     11.25 o 
   0   2  12        0.21       33.64     28.83 o 
   1   2  12        5.72       -7.82     27.21 o 
  -2  -8  13        1.20       -5.49     15.21 o 
   0  -8  13       49.32       39.05     20.65 o 
  -4  -7  13      198.15      207.03     21.51 o 
  -3  -7  13       79.01       53.46     17.81 o 
  -2  -7  13       14.39       18.01     11.97 o 
  -1  -7  13       71.09       42.03     12.71 o 
   0  -7  13        2.76       19.01     12.89 o 
   1  -7  13        8.61       11.54      9.82 o 
  -5  -6  13      117.31      128.91     17.33 o 
  -4  -6  13      108.67       83.51     13.14 o 
  -3  -6  13        9.57        6.53      9.76 o 
  -2  -6  13       16.94       15.86      6.81 o 
  -1  -6  13       98.59      120.02     11.60 o 
   0  -6  13       61.23       62.80      8.54 o 
   1  -6  13       60.27       48.03     13.25 o 
   2  -6  13        7.04       -4.58     14.00 o 
  -6  -5  13       12.00       23.20     15.64 o 
  -5  -5  13        0.30        3.09      9.48 o 
  -4  -5  13        2.22        9.74      9.13 o 
  -3  -5  13      184.06      195.21     13.15 o 
  -2  -5  13      671.65      689.90     15.23 o 
  -1  -5  13      362.82      340.48     24.20 o 
   0  -5  13      108.07      113.99     11.31 o 
   1  -5  13        8.86        4.73     13.66 o 
   2  -5  13       61.19       52.40     20.93 o 
  -6  -4  13      127.97      118.98     30.18 o 
  -5  -4  13       49.93       44.65     19.04 o 
  -4  -4  13       95.18       83.99      8.97 o 
  -3  -4  13      407.46      385.38     16.29 o 
  -2  -4  13      792.34      768.35     17.92 o 
  -1  -4  13      215.17      206.72      7.68 o 
   0  -4  13       44.56       59.42      9.94 o 
   1  -4  13        8.14        7.79     11.23 o 
   2  -4  13       18.58       17.56     12.02 o 
   3  -4  13        5.08       40.47     22.16 o 
  -6  -3  13        3.15      -15.29     15.41 o 
  -5  -3  13       18.84       18.52      9.83 o 
  -4  -3  13      399.80      412.45     16.03 o 
  -3  -3  13      480.61      487.49     15.47 o 
  -2  -3  13       99.35       83.90      8.45 o 
  -1  -3  13        7.67       11.54      8.16 o 
   0  -3  13       11.69        0.85      9.42 o 
   1  -3  13       11.60        3.32      8.85 o 
   2  -3  13      297.00      326.96     31.61 o 
  -6  -2  13      137.23      119.09     11.16 o 
  -5  -2  13       52.49       38.08     14.23 o 
  -4  -2  13       66.12       66.24     15.00 o 
  -3  -2  13        1.04       -6.30      6.30 o 
  -2  -2  13        0.57        2.64      9.68 o 
  -1  -2  13        4.48       26.97     10.33 o 
   0  -2  13      133.81      124.05     18.90 o 
   1  -2  13      369.10      383.38     13.54 o 
   2  -2  13      478.11      557.05     29.24 o 
  -6  -1  13       75.77       93.95     22.23 o 
  -5  -1  13       28.31       32.82      9.27 o 
  -4  -1  13       38.65       46.27     19.70 o 
  -3  -1  13      271.41      274.54     20.59 o 
  -2  -1  13       54.38       29.20     13.43 o 
  -1  -1  13       91.81       77.83     10.93 o 
   0  -1  13      137.29      131.89     16.64 o 
   1  -1  13      116.04      121.82     19.56 o 
   2  -1  13       90.02       94.62     18.82 o 
  -6   0  13       20.63      -14.87     30.90 o 
  -5   0  13        5.17       21.90     21.94 o 
  -4   0  13        0.61       -3.06     13.17 o 
  -3   0  13        0.32       -3.18     15.95 o 
  -2   0  13        1.48        0.95     13.11 o 
  -1   0  13       26.33       23.40     17.04 o 
   0   0  13       27.79       37.98     11.77 o 
   1   0  13       32.63       35.93     22.68 o 
  -4   1  13       10.60       12.57     22.31 o 
  -3   1  13        5.16       -3.53     18.78 o 
  -2   1  13        6.38       31.53     15.46 o 
  -1   1  13        0.50       15.60     11.11 o 
   0   1  13        1.27      -23.54     23.54 o 
  -3  -6  14        0.31      -11.08     19.75 o 
  -2  -6  14       20.72      -10.23     23.86 o 
  -1  -6  14      304.23      277.39     14.51 o 
   0  -6  14      236.05      233.46     20.88 o 
  -4  -5  14       48.22       46.80     23.03 o 
  -3  -5  14       17.02        1.89     10.73 o 
  -2  -5  14      135.09      103.24     11.13 o 
  -1  -5  14      592.90      573.80     26.34 o 
   0  -5  14      402.45      392.48     17.19 o 
   1  -5  14      152.45      136.07     20.56 o 
  -5  -4  14      105.87      101.82     17.67 o 
  -4  -4  14       22.87       25.15     20.05 o 
  -2  -4  14      392.66      372.04     12.57 o 
  -1  -4  14      192.90      227.20     15.10 o 
   0  -4  14       35.57       45.84     13.92 o 
   1  -4  14        0.90       -5.06     13.40 o 
  -5  -3  14        2.12      -19.38     19.38 o 
  -4  -3  14       17.35        8.60     15.61 o 
  -3  -3  14       17.98       12.08     15.47 o 
  -1  -3  14       42.65       42.07     14.95 o 
   1  -3  14        1.60       36.40     28.80 o 
  -4  -2  14      163.34      142.07     14.69 o 
  -1  -2  14       46.73       44.62     13.51 o 
   0  -2  14       15.18        2.01     14.61 o 
  -4  -1  14       62.85       40.74     25.14 o 
  -3  -1  14       36.25       24.06     16.84 o 
  -2  -1  14        1.13      -25.31     25.31 o 
  -1  -1  14        1.45        4.53     12.78 o 
   0  -1  14       22.49        4.23     20.93 o 
  -3   0  14       34.07       14.58     13.11 o 
  -2   0  14       18.71       43.21     15.38 o 
                                                 
